# Supplementary material for: 5-Meth­oxy-2,2-dimethyl-6-[(2E)-2-methyl­but-2-eno­yl]-10-phenyl-2H,8H-pyrano[2,3-f]chromen-8-one (calophyllolide)
Source: Acta Crystallogr Sect E Struct Rep Online. 2010 Apr 17;66(Pt 5):o1115. doi: 10.1107/S1600536810013577 (PMC2979159; doi:10.1107/S1600536810013577)
Supplement: Supplementary file 1 [file e-66-o1115-sup1.cif]

##############################################################################
###                                                                        ###
###        Electronic paper (Acta Crystallographica Section E)             ###
###                                                                        ###
##############################################################################
#                                                                            #
# This CIF contains the data in a paper accepted for publication in Acta     #
# Crystallographica Section E. It conforms to the requirements of Notes      #
# for Authors for Section E, and has been peer reviewed under the auspices   #
# of the IUCr Commission on Journals.                                        #
#                                                                            #
# Full details of the Crystallographic Information File format               #
# are given in the paper "The Crystallographic Information File (CIF):       #
# a New Standard Archive File for Crystallography" by S. R. Hall, F. H.      #
# Allen and I. D. Brown [Acta Cryst. (1991), A47, 655-685].                  #
#                                                                            #
# The current version of the core CIF dictionary is obtainable from          #
# ftp://ftp.iucr.org/pub/cif_core.dic. The current version number is 2.4.    #
#                                                                            #
# Software is freely available for graphical display of the structure(s) in  #
# this CIF.  For information consult the CIF home page http://www.iucr.org/  #
# cif/home.html                                                              #
#                                                                            #
# This file may be used for bona fide research purposes within the           #
# scientific community so long as proper attribution is given to the journal # 
# article from which it was obtained.                                        #
#                                                                            #
##############################################################################
                                             
data_global
_journal_date_recd_electronic     2010-03-29
_journal_date_accepted     2010-04-13
_journal_name_full     'Acta Crystallographica, Section E'
_journal_year     2010
_journal_volume     66
_journal_issue      5
_journal_page_first     o1115
_journal_page_last     o1115
_journal_paper_category     QO
_journal_coeditor_code     TK2651
_publ_contact_author_name     'Dr. Peddy Vishweshwar'
_publ_contact_author_address
;
  Department of Analytical Research
  Discovery Research
  Dr. Reddy's Laboratories Ltd.
  Miyapur
  Hyderabad 500 049
  India
;
_publ_contact_author_email     'peddy_vishu@yahoo.co.in'
_publ_section_title
;\
5-Methoxy-2,2-dimethyl-6-[(2<i>E</i>)-2-methylbut-2-enoyl]-10-phenyl-2<i>H</i>,\
8<i>H</i>-pyrano[2,3-<i>f</i>]chromen-8-one (calophyllolide)
;
loop_
    _publ_author_name
    _publ_author_footnote
    _publ_author_address
    'L. Kalyanaraman' .
;
Department of Chemistry
Presidency College
Chennai 600 005, India
;
    'Mohan Kumar, R.' .
;
Asthagiri Herbal Research Foundation
14/1, II Main road
Jayanagar
Tambaram Sanatorium
Chennai 600 047
India
;
    'Vishweshwar, Peddy'
;
Current address: Pharmaceutical Development,
Aurigene Discovery Technologies Ltd, Miyapur, Hyderabad 500 049, India.
;
;
Department of Analytical Research
Discovery Research
Dr Reddy's Laboratories Ltd
Miyapur
Hyderabad 500 049
India
;
    'Pichai, R.' .
;
Department of Chemistry
Presidency College
Chennai 600 005, India
;
    'Narasimhan, S.' .
;
Asthagiri Herbal Research Foundation
14/1, II Main road
Jayanagar
Tambaram Sanatorium
Chennai 600 047
India
;
data_I
_chemical_name_systematic
;
5-Methoxy-2,2-dimethyl-6-[(2<i>E</i>)-2-methylbut-2-enoyl]-10-phenyl-
2<i>H</i>,8<i>H</i>-pyrano[2,3-<i>f</i>]chromen-8-one
;
_chemical_name_common
;
calophyllolide
;
_chemical_formula_moiety     'C26 H24 O5'
_chemical_formula_sum     'C26 H24 O5'
_chemical_formula_iupac     'C26 H24 O5'
_chemical_formula_weight     416.47
_chemical_melting_point     ?
_symmetry_cell_setting     triclinic
_symmetry_space_group_name_H-M     'P -1'
_symmetry_space_group_name_Hall     '-P 1'
loop_
    _symmetry_equiv_pos_site_id
    _symmetry_equiv_pos_as_xyz
    1 '+X,+Y,+Z'
    2 '-X,-Y,-Z'
_cell_length_a     8.943(3)
_cell_length_b     11.559(4)
_cell_length_c     12.171(3)
_cell_angle_alpha     96.238(8)
_cell_angle_beta     104.041(5)
_cell_angle_gamma     110.301(8)
_cell_volume     1118.7(6)
_cell_formula_units_Z     2
_cell_measurement_reflns_used     4735
_cell_measurement_theta_min     2.5
_cell_measurement_theta_max     27.4
_cell_measurement_temperature     298
_exptl_crystal_description     'prism'
_exptl_crystal_colour     'colorless'
_exptl_crystal_size_max     0.50
_exptl_crystal_size_mid     0.50
_exptl_crystal_size_min     0.50
_exptl_crystal_density_diffrn     1.236
_exptl_crystal_density_meas     ?
_exptl_crystal_density_method     'not measured'
_exptl_crystal_F_000     440.00
_exptl_absorpt_coefficient_mu     0.085
_exptl_absorpt_correction_type     none
_diffrn_ambient_temperature     298
_diffrn_radiation_type     'Mo K\a'
_diffrn_radiation_wavelength     0.71070
_diffrn_measurement_device_type     'Rigaku Mercury'
_diffrn_measurement_method     \w
_diffrn_detector_area_resol_mean     7.31
_diffrn_reflns_number     12333
_diffrn_reflns_av_R_equivalents     0.055
_diffrn_reflns_theta_max     27.41
_diffrn_reflns_theta_full     26.50
_diffrn_measured_fraction_theta_max     0.943
_diffrn_measured_fraction_theta_full     0.966
_diffrn_reflns_limit_h_min     -11
_diffrn_reflns_limit_h_max     11
_diffrn_reflns_limit_k_min     -14
_diffrn_reflns_limit_k_max     11
_diffrn_reflns_limit_l_min     -15
_diffrn_reflns_limit_l_max     15
_refine_special_details
;
Refinement was performed using all reflections. The weighted <i>R</i>-factor
(wR) and goodness of fit (<i>S</i>) are based on <i>F</i>^2^. <i>R</i>-factor
(gt) are based on <i>F</i>. The threshold expression of <i>F</i>^2^ > 2.0
\s(<i>F</i>^2^) is used only for calculating <i>R</i>-factor (gt).
;
_reflns_number_total     4480
_reflns_number_gt     2706
_reflns_threshold_expression     F^2^>2\s(F^2^)
_refine_ls_structure_factor_coef     Fsqd
_refine_ls_R_factor_gt     0.0777
_refine_ls_wR_factor_ref     0.0922
_refine_ls_goodness_of_fit_ref     0.956
_refine_ls_number_reflns     4480
_refine_ls_number_parameters     304
_refine_ls_hydrogen_treatment     constr
_refine_ls_weighting_scheme     calc
_refine_ls_weighting_details
;
Chebychev polynomial with 3 parameters (Carruthers & Watkin, 1979):
26851.8000, 36815.3000, 10053.3000
;
_refine_ls_shift/su_max     0.0180
_refine_diff_density_max     0.34
_refine_diff_density_min     -0.31
_refine_ls_extinction_method     none
_refine_ls_extinction_coef     ?
loop_
    _atom_type_symbol
    _atom_type_description
    _atom_type_scat_dispersion_real
    _atom_type_scat_dispersion_imag
    _atom_type_scat_source
    'C' 'C' 0.003 0.002
;
International Tables for Crystallography
(1992, Vol. C, Tables 4.2.6.8 and 6.1.1.4)
;
    'H' 'H' 0.000 0.000
;
International Tables for Crystallography
(1992, Vol. C, Table 6.1.1.4)
;
    'O' 'O' 0.011 0.006
;
International Tables for Crystallography
(1992, Vol. C, Tables 4.2.6.8 and 6.1.1.4)
;
_computing_data_collection     'CrystalClear (Rigaku, 2005)'
_computing_cell_refinement     'CrystalClear (Rigaku, 2005)'
_computing_data_reduction
             'CrystalStructure (Molecular Structure Corporation & Rigaku, 2006)'
_computing_structure_solution     'SIR2004 (Burla <i>et al.</i>,  2005)'
_computing_structure_refinement     'CRYSTALS (Betteridge <i>et al.</i>,  2003)'
_computing_molecular_graphics     'X-SEED (Barbour, 2001)'
_computing_publication_material
             'CrystalStructure (Molecular Structure Corporation & Rigaku, 2006)'
loop_
    _atom_site_type_symbol
    _atom_site_label
    _atom_site_fract_x
    _atom_site_fract_y
    _atom_site_fract_z
    _atom_site_U_iso_or_equiv
    _atom_site_thermal_displace_type
    _atom_site_calc_flag
    _atom_site_refinement_flags
    _atom_site_occupancy
    O O1 0.76337(17) 1.04526(10) 0.54924(11) 0.0565(4) Uani . . 1.000
    O O2 0.6788(2) 1.17903(13) 0.46095(14) 0.0901(7) Uani . . 1.000
    O O3 0.61388(16) 0.61390(10) 0.36909(10) 0.0549(4) Uani . . 1.000
    O O4 0.97605(19) 0.78784(14) 0.75890(11) 0.0674(5) Uani . . 1.000
    O O5 1.1027(2) 1.10050(18) 0.75198(16) 0.1159(8) Uani . . 1.000
    C C1 0.6716(2) 1.07075(17) 0.45404(18) 0.0615(7) Uani . . 1.000
    C C2 0.5705(2) 0.96723(17) 0.35769(17) 0.0598(7) Uani . . 1.000
    C C3 0.5714(2) 0.85017(16) 0.35387(15) 0.0478(5) Uani . . 1.000
    C C4 0.7000(2) 0.71305(14) 0.46131(14) 0.0454(5) Uani . . 1.000
    C C5 0.7989(2) 0.69796(16) 0.56201(15) 0.0508(5) Uani . . 1.000
    C C6 0.8849(2) 0.80206(17) 0.65664(15) 0.0519(6) Uani . . 1.000
    C C7 0.8693(2) 0.91656(15) 0.65085(15) 0.0484(5) Uani . . 1.000
    C C8 0.7687(2) 0.92695(14) 0.54971(15) 0.0449(5) Uani . . 1.000
    C C9 0.6773(2) 0.82733(14) 0.45266(13) 0.0417(5) Uani . . 1.000
    C C10 0.6832(2) 0.51684(16) 0.35424(17) 0.0589(6) Uani . . 1.000
    C C11 0.7414(3) 0.48607(17) 0.4694(2) 0.0740(8) Uani . . 1.000
    C C12 0.8001(3) 0.57273(18) 0.56640(19) 0.0688(8) Uani . . 1.000
    C C13 0.8261(3) 0.5703(2) 0.3035(2) 0.0845(10) Uani . . 1.000
    C C14 0.5371(3) 0.40608(18) 0.2700(2) 0.0821(9) Uani . . 1.000
    C C15 1.1373(3) 0.7892(2) 0.7603(2) 0.0913(10) Uani . . 1.000
    C C16 0.9666(2) 1.02968(17) 0.75119(16) 0.0569(6) Uani . . 1.000
    C C17 0.8941(2) 1.05157(16) 0.84342(15) 0.0540(6) Uani . . 1.000
    C C18 0.7537(2) 0.9633(2) 0.84800(17) 0.0637(7) Uani . . 1.000
    C C19 0.6672(3) 0.9685(3) 0.9381(2) 0.1058(11) Uani . . 1.000
    C C20 0.9897(3) 1.1736(2) 0.9313(2) 0.0908(9) Uani . . 1.000
    C C21 0.4565(2) 0.74887(17) 0.24960(15) 0.0530(5) Uani . . 1.000
    C C22 0.3021(2) 0.6686(2) 0.25190(19) 0.0747(8) Uani . . 1.000
    C C23 0.1968(3) 0.5724(2) 0.1561(2) 0.0879(9) Uani . . 1.000
    C C24 0.2434(3) 0.5585(2) 0.0590(2) 0.0906(9) Uani . . 1.000
    C C25 0.3941(3) 0.6396(2) 0.0550(2) 0.1014(10) Uani . . 1.000
    C C26 0.5003(3) 0.7362(2) 0.14927(19) 0.0842(9) Uani . . 1.000
    H H2 0.50080 0.98190 0.29290 0.0750 Uiso calc R 1.000
    H H11 0.73470 0.40280 0.47280 0.0930 Uiso calc R 1.000
    H H12 0.84350 0.55350 0.63820 0.0880 Uiso calc R 1.000
    H H18 0.70430 0.88900 0.78860 0.0790 Uiso calc R 1.000
    H H22 0.26760 0.67840 0.31910 0.0850 Uiso calc R 1.000
    H H23 0.09120 0.51610 0.15790 0.0930 Uiso calc R 1.000
    H H24 0.17210 0.49190 -0.00560 0.0950 Uiso calc R 1.000
    H H25 0.42410 0.63110 -0.01430 0.1080 Uiso calc R 1.000
    H H26 0.60490 0.79210 0.14550 0.0910 Uiso calc R 1.000
    H H131 0.90770 0.53590 0.32850 0.1110 Uiso calc R 1.000
    H H132 0.87580 0.65960 0.32870 0.1110 Uiso calc R 1.000
    H H133 0.78370 0.54880 0.22140 0.1110 Uiso calc R 1.000
    H H141 0.47650 0.35420 0.31270 0.0950 Uiso calc R 1.000
    H H142 0.57630 0.35810 0.22430 0.0940 Uiso calc R 1.000
    H H143 0.46610 0.43660 0.22100 0.0950 Uiso calc R 1.000
    H H151 1.12660 0.70530 0.73490 0.1170 Uiso calc R 1.000
    H H152 1.21370 0.82260 0.83630 0.1170 Uiso calc R 1.000
    H H153 1.17770 0.83980 0.70910 0.1170 Uiso calc R 1.000
    H H191 0.55050 0.92150 0.90490 0.1330 Uiso calc R 1.000
    H H192 0.70940 0.93440 1.00040 0.1340 Uiso calc R 1.000
    H H193 0.68690 1.05410 0.96610 0.1340 Uiso calc R 1.000
    H H201 0.91510 1.20110 0.95980 0.1020 Uiso calc R 1.000
    H H202 1.06610 1.16130 0.99370 0.1020 Uiso calc R 1.000
    H H203 1.04970 1.23560 0.89570 0.1020 Uiso calc R 1.000
loop_
    _atom_site_aniso_label
    _atom_site_aniso_U_11
    _atom_site_aniso_U_22
    _atom_site_aniso_U_33
    _atom_site_aniso_U_12
    _atom_site_aniso_U_13
    _atom_site_aniso_U_23
    O1 0.0749(8) 0.0356(5) 0.0624(7) 0.0231(5) 0.0257(6) 0.0064(5)
    O2 0.1485(16) 0.0520(8) 0.0941(12) 0.0577(9) 0.0467(11) 0.0257(7)
    O3 0.0728(8) 0.0364(6) 0.0526(7) 0.0220(5) 0.0166(6) 0.0006(5)
    O4 0.0794(9) 0.0817(9) 0.0477(7) 0.0397(8) 0.0165(6) 0.0176(6)
    O5 0.0764(11) 0.1121(14) 0.1056(14) -0.0198(10) 0.0414(10) -0.0323(11)
    C1 0.0890(14) 0.0468(10) 0.0662(12) 0.0374(10) 0.0333(11) 0.0212(9)
    C2 0.0729(13) 0.0520(10) 0.0637(12) 0.0328(9) 0.0215(10) 0.0180(9)
    C3 0.0525(9) 0.0482(9) 0.0495(9) 0.0226(8) 0.0214(7) 0.0137(7)
    C4 0.0584(10) 0.0343(7) 0.0465(9) 0.0180(7) 0.0216(7) 0.0068(6)
    C5 0.0688(11) 0.0441(8) 0.0489(9) 0.0269(8) 0.0256(8) 0.0124(7)
    C6 0.0617(11) 0.0575(10) 0.0430(9) 0.0266(8) 0.0207(8) 0.0140(7)
    C7 0.0533(10) 0.0438(8) 0.0486(9) 0.0175(7) 0.0196(7) 0.0060(7)
    C8 0.0539(9) 0.0328(7) 0.0514(9) 0.0179(7) 0.0214(8) 0.0055(6)
    C9 0.0520(9) 0.0362(7) 0.0413(8) 0.0194(7) 0.0183(7) 0.0086(6)
    C10 0.0787(13) 0.0371(8) 0.0656(12) 0.0253(8) 0.0287(10) 0.0042(7)
    C11 0.1114(18) 0.0362(9) 0.0839(15) 0.0360(11) 0.0336(13) 0.0157(9)
    C12 0.1012(16) 0.0529(10) 0.0658(13) 0.0406(11) 0.0283(12) 0.0234(9)
    C13 0.1012(18) 0.0680(13) 0.1079(19) 0.0420(13) 0.0576(16) 0.0221(12)
    C14 0.0934(17) 0.0468(11) 0.0952(17) 0.0213(11) 0.0294(13) -0.0107(10)
    C15 0.0966(18) 0.119(2) 0.0764(16) 0.0670(17) 0.0208(13) 0.0192(14)
    C16 0.0543(11) 0.0483(9) 0.0573(11) 0.0117(8) 0.0144(8) 0.0015(8)
    C17 0.0714(12) 0.0495(9) 0.0412(9) 0.0298(9) 0.0105(8) 0.0034(7)
    C18 0.0734(13) 0.0721(12) 0.0526(11) 0.0333(11) 0.0244(9) 0.0116(9)
    C19 0.114(2) 0.148(2) 0.0715(16) 0.055(2) 0.0482(16) 0.0263(16)
    C20 0.122(2) 0.0685(14) 0.0641(14) 0.0308(14) 0.0172(13) -0.0123(11)
    C21 0.0577(10) 0.0509(9) 0.0486(9) 0.0192(8) 0.0136(8) 0.0150(7)
    C22 0.0653(13) 0.0826(14) 0.0635(13) 0.0144(11) 0.0186(10) 0.0149(11)
    C23 0.0701(15) 0.0864(16) 0.0759(15) 0.0031(12) 0.0088(12) 0.0147(13)
    C24 0.0828(17) 0.0856(17) 0.0683(15) 0.0129(14) -0.0020(13) -0.0004(13)
    C25 0.0934(19) 0.120(2) 0.0559(13) 0.0087(16) 0.0222(13) -0.0095(14)
    C26 0.0747(15) 0.0923(17) 0.0604(13) 0.0053(13) 0.0248(11) -0.0031(12)
_geom_special_details
;
Bond distances, angles etc. have been calculated using the rounded fractional
coordinates. All su's are estimated from the variances of the (full)
variance-covariance matrix. The cell esds are taken into account in the
estimation of distances, angles and torsion angles
;
loop_
    _geom_bond_atom_site_label_1
    _geom_bond_atom_site_label_2
    _geom_bond_site_symmetry_1
    _geom_bond_site_symmetry_2
    _geom_bond_distance
    _geom_bond_publ_flag
    O1 C1 . . 1.372(2) no
    O1 C8 . . 1.385(2) no
    O2 C1 . . 1.223(2) no
    O3 C4 . . 1.362(2) no
    O3 C10 . . 1.473(2) no
    O4 C6 . . 1.373(2) no
    O4 C15 . . 1.433(3) no
    O5 C16 . . 1.205(3) no
    C1 C2 . . 1.433(3) no
    C2 C3 . . 1.352(3) no
    C3 C9 . . 1.450(2) no
    C3 C21 . . 1.499(3) no
    C4 C5 . . 1.394(2) no
    C4 C9 . . 1.415(2) no
    C5 C6 . . 1.412(3) no
    C5 C12 . . 1.458(3) no
    C6 C7 . . 1.386(3) no
    C7 C8 . . 1.382(3) no
    C7 C16 . . 1.519(3) no
    C8 C9 . . 1.404(2) no
    C10 C11 . . 1.498(3) no
    C10 C13 . . 1.521(3) no
    C10 C14 . . 1.517(3) no
    C11 C12 . . 1.323(3) no
    C16 C17 . . 1.466(3) no
    C17 C18 . . 1.333(3) no
    C17 C20 . . 1.502(3) no
    C18 C19 . . 1.495(3) no
    C21 C22 . . 1.380(3) no
    C21 C26 . . 1.378(3) no
    C22 C23 . . 1.393(3) no
    C23 C24 . . 1.357(4) no
    C24 C25 . . 1.365(4) no
    C25 C26 . . 1.386(3) no
    C2 H2 . . 0.9500 no
    C11 H11 . . 0.9500 no
    C12 H12 . . 0.9500 no
    C13 H131 . . 0.9500 no
    C13 H132 . . 0.9500 no
    C13 H133 . . 0.9500 no
    C14 H141 . . 0.9500 no
    C14 H142 . . 0.9500 no
    C14 H143 . . 0.9500 no
    C15 H151 . . 0.9500 no
    C15 H152 . . 0.9500 no
    C15 H153 . . 0.9500 no
    C18 H18 . . 0.9500 no
    C19 H191 . . 0.9500 no
    C19 H192 . . 0.9500 no
    C19 H193 . . 0.9500 no
    C20 H201 . . 0.9500 no
    C20 H202 . . 0.9500 no
    C20 H203 . . 0.9500 no
    C22 H22 . . 0.9500 no
    C23 H23 . . 0.9500 no
    C24 H24 . . 0.9500 no
    C25 H25 . . 0.9500 no
    C26 H26 . . 0.9500 no
loop_
    _geom_angle_atom_site_label_1
    _geom_angle_atom_site_label_2
    _geom_angle_atom_site_label_3
    _geom_angle_site_symmetry_1
    _geom_angle_site_symmetry_2
    _geom_angle_site_symmetry_3
    _geom_angle
    _geom_angle_publ_flag
    C1 O1 C8 . . . 121.76(14) no
    C4 O3 C10 . . . 117.74(14) no
    C6 O4 C15 . . . 115.00(16) no
    O1 C1 O2 . . . 116.84(18) no
    O1 C1 C2 . . . 117.20(16) no
    O2 C1 C2 . . . 125.90(19) no
    C1 C2 C3 . . . 123.13(18) no
    C2 C3 C9 . . . 118.60(16) no
    C2 C3 C21 . . . 118.10(17) no
    C9 C3 C21 . . . 123.24(15) no
    O3 C4 C5 . . . 120.05(15) no
    O3 C4 C9 . . . 117.64(15) no
    C5 C4 C9 . . . 122.22(15) no
    C4 C5 C6 . . . 118.71(16) no
    C4 C5 C12 . . . 117.92(16) no
    C6 C5 C12 . . . 123.27(17) no
    O4 C6 C5 . . . 119.82(17) no
    O4 C6 C7 . . . 119.10(16) no
    C5 C6 C7 . . . 120.92(16) no
    C6 C7 C8 . . . 118.42(16) no
    C6 C7 C16 . . . 120.80(16) no
    C8 C7 C16 . . . 120.72(15) no
    O1 C8 C7 . . . 115.05(15) no
    O1 C8 C9 . . . 120.94(15) no
    C7 C8 C9 . . . 124.01(15) no
    C3 C9 C4 . . . 126.22(15) no
    C3 C9 C8 . . . 118.14(15) no
    C4 C9 C8 . . . 115.64(15) no
    O3 C10 C11 . . . 109.14(16) no
    O3 C10 C13 . . . 107.16(15) no
    O3 C10 C14 . . . 103.60(16) no
    C11 C10 C13 . . . 111.86(19) no
    C11 C10 C14 . . . 112.31(16) no
    C13 C10 C14 . . . 112.28(18) no
    C10 C11 C12 . . . 121.01(18) no
    C5 C12 C11 . . . 119.6(2) no
    O5 C16 C7 . . . 118.35(18) no
    O5 C16 C17 . . . 121.52(18) no
    C7 C16 C17 . . . 120.12(16) no
    C16 C17 C18 . . . 119.84(17) no
    C16 C17 C20 . . . 116.41(18) no
    C18 C17 C20 . . . 123.71(19) no
    C17 C18 C19 . . . 126.6(2) no
    C3 C21 C22 . . . 120.04(17) no
    C3 C21 C26 . . . 121.08(18) no
    C22 C21 C26 . . . 118.86(19) no
    C21 C22 C23 . . . 120.1(2) no
    C22 C23 C24 . . . 120.4(2) no
    C23 C24 C25 . . . 119.8(2) no
    C24 C25 C26 . . . 120.7(2) no
    C21 C26 C25 . . . 120.1(2) no
    C1 C2 H2 . . . 118.00 no
    C3 C2 H2 . . . 118.00 no
    C10 C11 H11 . . . 119.00 no
    C12 C11 H11 . . . 120.00 no
    C5 C12 H12 . . . 120.00 no
    C11 C12 H12 . . . 120.00 no
    C10 C13 H131 . . . 110.00 no
    C10 C13 H132 . . . 110.00 no
    C10 C13 H133 . . . 109.00 no
    H131 C13 H132 . . . 109.00 no
    H131 C13 H133 . . . 110.00 no
    H132 C13 H133 . . . 109.00 no
    C10 C14 H141 . . . 109.00 no
    C10 C14 H142 . . . 110.00 no
    C10 C14 H143 . . . 109.00 no
    H141 C14 H142 . . . 109.00 no
    H141 C14 H143 . . . 109.00 no
    H142 C14 H143 . . . 110.00 no
    O4 C15 H151 . . . 109.00 no
    O4 C15 H152 . . . 111.00 no
    O4 C15 H153 . . . 109.00 no
    H151 C15 H152 . . . 109.00 no
    H151 C15 H153 . . . 110.00 no
    H152 C15 H153 . . . 109.00 no
    C17 C18 H18 . . . 117.00 no
    C19 C18 H18 . . . 117.00 no
    C18 C19 H191 . . . 110.00 no
    C18 C19 H192 . . . 110.00 no
    C18 C19 H193 . . . 109.00 no
    H191 C19 H192 . . . 110.00 no
    H191 C19 H193 . . . 109.00 no
    H192 C19 H193 . . . 109.00 no
    C17 C20 H201 . . . 110.00 no
    C17 C20 H202 . . . 109.00 no
    C17 C20 H203 . . . 109.00 no
    H201 C20 H202 . . . 110.00 no
    H201 C20 H203 . . . 109.00 no
    H202 C20 H203 . . . 109.00 no
    C21 C22 H22 . . . 120.00 no
    C23 C22 H22 . . . 120.00 no
    C22 C23 H23 . . . 120.00 no
    C24 C23 H23 . . . 119.00 no
    C23 C24 H24 . . . 120.00 no
    C25 C24 H24 . . . 120.00 no
    C24 C25 H25 . . . 119.00 no
    C26 C25 H25 . . . 120.00 no
    C21 C26 H26 . . . 120.00 no
    C25 C26 H26 . . . 120.00 no
loop_
    _geom_torsion_atom_site_label_1
    _geom_torsion_atom_site_label_2
    _geom_torsion_atom_site_label_3
    _geom_torsion_atom_site_label_4
    _geom_torsion_site_symmetry_1
    _geom_torsion_site_symmetry_2
    _geom_torsion_site_symmetry_3
    _geom_torsion_site_symmetry_4
    _geom_torsion
    _geom_torsion_publ_flag
    C8 O1 C1 O2 . . . . -177.92(18) no
    C8 O1 C1 C2 . . . . 4.8(3) no
    C1 O1 C8 C7 . . . . 178.65(17) no
    C1 O1 C8 C9 . . . . -1.1(3) no
    C10 O3 C4 C5 . . . . -28.4(2) no
    C10 O3 C4 C9 . . . . 155.07(16) no
    C4 O3 C10 C11 . . . . 43.8(2) no
    C4 O3 C10 C13 . . . . -77.49(19) no
    C4 O3 C10 C14 . . . . 163.64(15) no
    C15 O4 C6 C5 . . . . 79.4(2) no
    C15 O4 C6 C7 . . . . -105.2(2) no
    O1 C1 C2 C3 . . . . -4.8(3) no
    O2 C1 C2 C3 . . . . 178.1(2) no
    C1 C2 C3 C9 . . . . 1.1(3) no
    C1 C2 C3 C21 . . . . 178.37(18) no
    C2 C3 C9 C4 . . . . -176.70(19) no
    C2 C3 C9 C8 . . . . 2.6(3) no
    C21 C3 C9 C4 . . . . 6.2(3) no
    C21 C3 C9 C8 . . . . -174.46(17) no
    C2 C3 C21 C22 . . . . -95.7(2) no
    C2 C3 C21 C26 . . . . 82.5(3) no
    C9 C3 C21 C22 . . . . 81.4(3) no
    C9 C3 C21 C26 . . . . -100.4(2) no
    O3 C4 C5 C6 . . . . -179.18(17) no
    O3 C4 C5 C12 . . . . -2.8(3) no
    C9 C4 C5 C6 . . . . -2.8(3) no
    C9 C4 C5 C12 . . . . 173.62(19) no
    O3 C4 C9 C3 . . . . -0.6(3) no
    O3 C4 C9 C8 . . . . -179.93(16) no
    C5 C4 C9 C3 . . . . -177.06(18) no
    C5 C4 C9 C8 . . . . 3.6(3) no
    C4 C5 C6 O4 . . . . 176.58(18) no
    C4 C5 C6 C7 . . . . 1.2(3) no
    C12 C5 C6 O4 . . . . 0.4(3) no
    C12 C5 C6 C7 . . . . -175.0(2) no
    C4 C5 C12 C11 . . . . 15.4(3) no
    C6 C5 C12 C11 . . . . -168.4(2) no
    O4 C6 C7 C8 . . . . -176.02(18) no
    O4 C6 C7 C16 . . . . 6.7(3) no
    C5 C6 C7 C8 . . . . -0.6(3) no
    C5 C6 C7 C16 . . . . -177.87(17) no
    C6 C7 C8 O1 . . . . -178.13(17) no
    C6 C7 C8 C9 . . . . 1.6(3) no
    C16 C7 C8 O1 . . . . -0.9(3) no
    C16 C7 C8 C9 . . . . 178.89(18) no
    C6 C7 C16 O5 . . . . 90.6(2) no
    C6 C7 C16 C17 . . . . -90.1(2) no
    C8 C7 C16 O5 . . . . -86.6(3) no
    C8 C7 C16 C17 . . . . 92.8(2) no
    O1 C8 C9 C3 . . . . -2.7(3) no
    O1 C8 C9 C4 . . . . 176.71(16) no
    C7 C8 C9 C3 . . . . 177.57(18) no
    C7 C8 C9 C4 . . . . -3.0(3) no
    O3 C10 C11 C12 . . . . -31.7(3) no
    C13 C10 C11 C12 . . . . 86.8(3) no
    C14 C10 C11 C12 . . . . -145.9(3) no
    C10 C11 C12 C5 . . . . 3.7(4) no
    O5 C16 C17 C18 . . . . -171.3(2) no
    O5 C16 C17 C20 . . . . 6.4(3) no
    C7 C16 C17 C18 . . . . 9.4(3) no
    C7 C16 C17 C20 . . . . -172.87(17) no
    C16 C17 C18 C19 . . . . 177.6(2) no
    C20 C17 C18 C19 . . . . 0.1(3) no
    C3 C21 C22 C23 . . . . -178.4(2) no
    C26 C21 C22 C23 . . . . 3.4(3) no
    C3 C21 C26 C25 . . . . 178.2(2) no
    C22 C21 C26 C25 . . . . -3.6(3) no
    C21 C22 C23 C24 . . . . -1.5(4) no
    C22 C23 C24 C25 . . . . -0.3(4) no
    C23 C24 C25 C26 . . . . 0.0(4) no
    C24 C25 C26 C21 . . . . 2.0(4) no
loop_
    _geom_hbond_atom_site_label_D
    _geom_hbond_atom_site_label_H
    _geom_hbond_atom_site_label_A
    _geom_hbond_site_symmetry_A
    _geom_hbond_distance_DH
    _geom_hbond_distance_HA
    _geom_hbond_distance_DA
    _geom_hbond_angle_DHA
    _geom_hbond_publ_flag
    C11 H11 O2 1_545 0.95 2.44 3.381(3) 172 yes
    C26 H26 O5 2_776 0.95 2.40 3.225(3) 145 yes
