# Supplementary material for: 5-Meth­oxy-2,2-dimethyl-6-[(2E)-2-methyl­but-2-eno­yl]-10-phenyl-2H,8H-pyrano[2,3-f]chromen-8-one (calophyllolide)
Source: Acta Crystallogr Sect E Struct Rep Online. 2010 Apr 17;66(Pt 5):o1115. doi: 10.1107/S1600536810013577 (PMC2979159; doi:10.1107/S1600536810013577)
Supplement: Supplementary file 2 [file e-66-o1115-Isup2.hkl]

# 
data_I
loop_
_refln_index_h
_refln_index_k
_refln_index_l
_refln_F_squared_meas
_refln_F_squared_sigma
_refln_F_squared_calc
_refln_observed_status
   1    0    0     30282.96        35.88     20227.69 o
   4    0    0     18333.16        51.27     23600.96 o
   5    0    0      5869.09        76.39      5243.54 o
   6    0    0       298.94       211.41       361.12 o
   7    0    0      2558.34        60.37      2663.46 o
   8    0    0       342.25       162.82         2.56 o
   9    0    0      9026.90        65.93      9489.98 o
  10    0    0       568.35       139.71       510.93 o
 -10    1    0       301.72       138.53        25.01 o
  -9    1    0      3652.99        61.00      3920.09 o
  -8    1    0      7534.24        45.43      6595.67 o
  -7    1    0        92.16       404.81       237.24 o
  -5    1    0     60250.61        55.20     62821.64 o
  -4    1    0       652.29        45.43       130.00 o
  -3    1    0    243246.24        42.77    326151.50 o
   1    1    0    153930.68        43.03    132686.60 o
   2    1    0      1199.24        17.81      1369.46 o
   3    1    0      6428.83        31.36      6117.31 o
   4    1    0      9588.33        42.38      9296.11 o
   5    1    0     13710.07        67.90     15982.38 o
   6    1    0     20652.56       209.96     22627.83 o
   7    1    0      6231.52        95.45      5042.71 o
   8    1    0      3192.25        80.46      2043.73 o
   9    1    0     12049.45        91.97     10903.05 o
 -10    2    0       463.11       148.84       174.30 o
  -9    2    0       635.54       104.24       635.26 o
  -8    2    0       143.76       334.89       655.58 o
  -7    2    0     19703.74        86.12     21557.54 o
  -6    2    0    211333.28       377.91    184275.07 o
  -5    2    0    112566.96       165.64    159734.28 o
  -4    2    0      3285.58        35.52      5656.96 o
  -3    2    0      7736.96        21.25     11797.96 o
  -1    2    0    103362.25        14.52    102690.95 o
   1    2    0     18711.50        26.21     15931.84 o
   3    2    0    139390.22        45.16    132978.21 o
   4    2    0      7204.61        52.71      7024.82 o
   5    2    0       749.12       100.00       888.34 o
   6    2    0       199.94       197.12       121.04 o
   7    2    0       422.30       143.28       121.04 o
   8    2    0      3116.99        58.06      3697.89 o
   9    2    0       633.53        96.24       475.40 o
 -10    3    0       129.50       356.45        38.45 o
  -9    3    0      1584.04       334.89       718.48 o
  -8    3    0       106.50       416.16       392.17 o
  -7    3    0     27622.44       188.24     24657.35 o
  -6    3    0     60010.30        45.83     62621.26 o
  -5    3    0      1820.73        38.19      3182.04 o
  -4    3    0     67179.46        27.35     70461.03 o
  -2    3    0        81.54        61.94        64.02 o
  -1    3    0    181365.26        24.80    184446.85 o
   0    3    0     51053.40         8.01     19216.47 o
   2    3    0     18829.33        44.76     19550.66 o
   3    3    0    161057.74       361.76    123523.81 o
   4    3    0     65530.88       127.92     55903.90 o
   5    3    0     29128.25        49.70     28032.26 o
   6    3    0       128.14       250.27       153.81 o
   7    3    0       248.69       126.56       676.23 o
   8    3    0       382.59       139.00       625.21 o
 -10    4    0      1498.46        76.91      1901.60 o
  -9    4    0      2253.40        58.22      2025.69 o
  -8    4    0      1062.11        77.79       466.72 o
  -7    4    0      1632.16        58.52      3895.08 o
  -6    4    0       124.99       293.44       432.79 o
  -5    4    0     11584.22        42.90      9646.51 o
  -4    4    0     75768.07       100.20     73357.49 o
  -3    4    0    138666.86        30.58    119618.17 o
  -2    4    0     14891.32        26.73      3435.12 o
  -1    4    0    135460.80        20.70    142177.17 o
   0    4    0     59379.94        11.56     41875.35 o
   1    4    0      8121.61        26.42      3092.41 o
   2    4    0     19692.51        51.84     13553.55 o
   3    4    0     27572.60        50.98     31127.51 o
   4    4    0    200999.79        50.27    198270.22 o
   5    4    0     19479.78        82.45     14452.94 o
   6    4    0      2550.25        51.84      4020.92 o
   7    4    0      1202.01        54.46      1681.57 o
   8    4    0       297.91        76.04       338.67 o
 -10    5    0      1079.78        55.95       948.96 o
  -9    5    0       292.07       109.83       449.59 o
  -8    5    0      9878.37       138.30     11797.96 o
  -7    5    0      3741.77        44.36      4929.71 o
  -6    5    0      7444.24        44.89      8726.52 o
  -5    5    0     30032.89        70.06     29869.96 o
  -4    5    0       194.88       158.00      1475.06 o
  -3    5    0      3606.00        30.80      1632.71 o
  -2    5    0    212659.32        30.69    203469.94 o
  -1    5    0       123.88        21.53      2746.69 o
   0    5    0    209809.80        57.15    178482.23 o
   1    5    0       684.35        33.18      1954.30 o
   2    5    0    116315.10        82.26    106965.24 o
   3    5    0     23562.25        21.72     21381.68 o
   4    5    0      1629.74        35.88      1325.41 o
   5    5    0     66925.69        47.75     57811.75 o
   6    5    0       695.38        64.16       718.48 o
   7    5    0       134.56        84.82       104.08 o
 -10    6    0        86.86       269.62       163.90 o
  -9    6    0      2704.00        57.76      3272.95 o
  -8    6    0      2691.53        45.83      4020.92 o
  -7    6    0       340.03       102.41        88.39 o
  -6    6    0     17074.65        65.45     15780.71 o
  -5    6    0       535.46       109.41       392.17 o
  -4    6    0       395.21        46.38       948.96 o
  -3    6    0    696774.17      1824.14    584505.40 o
  -2    6    0     71765.05        26.83     73465.89 o
  -1    6    0    125556.84        36.36    104235.16 o
   0    6    0     52235.10        45.56     17166.82 o
   1    6    0     17678.36        53.73     21616.32 o
   2    6    0      4475.61        25.60      4625.57 o
   3    6    0    112010.70        98.21    103590.34 o
   4    6    0      1639.44        39.31      2080.06 o
   5    6    0        56.85       230.13        36.01 o
   6    6    0      2594.88       269.62        10.24 o
   7    6    0      6707.61       103.02      5477.86 o
 -10    7    0      1408.50        72.59      2007.72 o
  -9    7    0      9409.00        49.84     10326.06 o
  -8    7    0     61009.00       143.04     60634.98 o
  -7    7    0     13796.85        46.65     12016.23 o
  -6    7    0      4209.41        38.44      4873.69 o
  -5    7    0     49996.96        30.80     48064.93 o
  -4    7    0      2307.84        42.38      5808.41 o
  -3    7    0     39561.21        69.22     30635.38 o
  -2    7    0     10014.00        37.45     13928.72 o
  -1    7    0    147678.80       104.04    126494.22 o
   0    7    0     33240.58        31.36     26317.76 o
   1    7    0       228.61        73.44        29.17 o
   2    7    0     14969.52        75.86     17219.27 o
   3    7    0      9604.00        40.70     11028.74 o
   4    7    0     35298.89        66.91     27898.45 o
   5    7    0      3501.09        51.41      2209.75 o
   6    7    0      5679.13        66.42      5214.61 o
 -10    8    0      1409.25        62.25      1459.73 o
  -9    8    0     40973.86       369.41     38979.97 o
  -8    8    0      3835.32        59.91      2663.46 o
  -7    8    0      1502.34        44.49      2043.73 o
  -6    8    0     23070.57        55.20     21557.54 o
  -5    8    0      1419.78        34.46      1063.12 o
  -4    8    0     88048.69       103.02     29319.37 o
  -3    8    0       707.56        22.94      1011.58 o
  -2    8    0      5369.96        42.77      7852.62 o
  -1    8    0     46850.60        33.76     44199.02 o
   0    8    0    132394.10       115.99    139624.27 o
   1    8    0     77723.86        65.93     75760.71 o
   2    8    0    239688.58       135.72    204192.42 o
   3    8    0      6832.68       121.66      5900.24 o
   4    8    0      1900.09       190.44        84.67 o
   5    8    0       166.93       169.00       174.30 o
   6    8    0       141.85        48.86         0.04 o
 -10    9    0      1226.40       261.79       269.05 o
  -9    9    0     12372.11        99.80     11155.14 o
  -8    9    0       842.74        57.30      1063.12 o
  -7    9    0      3201.30        60.53      3845.30 o
  -6    9    0       585.16        61.62       806.83 o
  -5    9    0       243.98       101.40       384.29 o
  -4    9    0      4286.32        28.09      5071.16 o
  -3    9    0     19754.30        87.80     18995.28 o
  -2    9    0     34677.89        88.17     30845.81 o
  -1    9    0      8783.44       156.25      6858.16 o
   0    9    0    122437.01        67.40    118927.33 o
   1    9    0     81396.09        85.56     70036.89 o
   2    9    0     57931.68       225.00     50282.68 o
   3    9    0     10207.06       253.45      8801.42 o
   4    9    0       238.39       260.18       225.08 o
   5    9    0       618.02        81.36       585.84 o
 -10   10    0       704.37        81.72       185.02 o
  -9   10    0      2887.99        55.65      3746.71 o
  -8   10    0       179.29       132.71       585.84 o
  -7   10    0      5670.09        61.62      4707.55 o
  -6   10    0     24894.53        94.87     21911.42 o
  -5   10    0      4844.16       122.99       635.26 o
  -4   10    0     12925.42        39.19     19327.55 o
  -3   10    0      1920.19        60.22      2873.93 o
  -2   10    0       112.57       196.00       148.89 o
  -1   10    0       189.89       106.50        10.24 o
   0   10    0     12998.28        66.75        40.97 o
   1   10    0     11547.65       244.92     12280.80 o
   2   10    0       351.56       225.60       635.26 o
   3   10    0       262.44       123.43        67.26 o
   4   10    0       181.98       152.28        77.47 o
  -9   11    0      1298.88        58.22      1764.60 o
  -8   11    0       752.95        44.36      1011.58 o
  -7   11    0      1380.87        50.13      1444.49 o
  -6   11    0      9557.02       200.22      8914.38 o
  -5   11    0     19160.10        84.46     24157.34 o
  -4   11    0       125.66       181.44        67.26 o
  -3   11    0     42423.64       128.37     38037.89 o
  -2   11    0     18955.78       214.33     19494.77 o
  -1   11    0      6477.03       142.32      5687.09 o
   0   11    0     10136.46       130.87      2421.46 o
   1   11    0      2861.18       124.10      2622.33 o
   2   11    0      2586.74        65.45      3722.26 o
   3   11    0       131.10       131.79         1.44 o
  -7   12    0       872.02        47.47       740.09 o
  -6   12    0       908.42        56.85       585.84 o
  -5   12    0      3729.54       131.56      4817.99 o
  -4   12    0       281.23       109.41         2.56 o
  -3   12    0       250.27        63.20       520.02 o
  -2   12    0      4037.33        82.26      2460.99 o
  -1   12    0      2637.85        90.25      1714.54 o
   0   12    0      2031.30       564.06       361.12 o
   1   12    0      1160.76        59.14      1115.94 o
   2   12    0       979.69        93.70       707.80 o
  -7   13    0      3700.29       105.06      3820.53 o
  -6   13    0       339.30        98.60        14.44 o
  -5   13    0      1566.58        64.96      2172.30 o
  -4   13    0      1398.01        63.36      1568.69 o
  -3   13    0      1741.39        63.20      2153.69 o
  -2   13    0       230.74       117.51       729.25 o
  -1   13    0      3814.30       113.64      2324.03 o
   0   13    0       898.80       127.46       529.18 o
  -6   14    0       414.12       125.22       104.08 o
  -5   14    0      2856.90       115.99      2622.33 o
  -4   14    0      2989.90       122.99      1849.63 o
  -3   14    0      4375.82       170.82      3529.56 o
  -2   14    0      3822.95       122.77      3771.24 o
   2  -14    1       242.74       120.78       185.02 o
   3  -14    1      4599.55       157.50      3920.09 o
   4  -14    1       184.69       133.17        49.02 o
   5  -14    1      4093.44       162.31      4148.77 o
   6  -14    1       789.05        89.68      1253.58 o
   0  -13    1      2704.00       106.71      2895.42 o
   1  -13    1      6174.82       220.52      5418.80 o
   2  -13    1       579.85        78.15      1414.24 o
   3  -13    1      5748.67       158.26      4845.80 o
   4  -13    1      1263.09        52.13      1340.01 o
   5  -13    1       176.89       156.25       121.04 o
   6  -13    1      2014.21        70.22      1170.04 o
   7  -13    1      1889.64        72.42      2228.60 o
   8  -13    1       428.90       121.22       158.81 o
  -2  -12    1       176.09       137.59       169.06 o
  -1  -12    1       253.13       187.42       190.50 o
   0  -12    1      1001.09        51.55       751.01 o
   1  -12    1       209.38       185.50       392.17 o
   2  -12    1       644.65        80.82      1063.12 o
   3  -12    1       247.75        54.76       295.94 o
   4  -12    1       252.81        84.27       108.20 o
   5  -12    1      1184.74        58.83      1170.04 o
   6  -12    1       964.10        76.39       818.24 o
   7  -12    1       518.47        51.27       424.50 o
   8  -12    1        90.82        69.56         0.36 o
  -3  -11    1       413.31        67.24       275.65 o
  -2  -11    1      1734.72        52.71      2500.85 o
  -1  -11    1      1227.80        75.86       729.25 o
   0  -11    1       396.01        48.44       547.75 o
   1  -11    1      4584.64        95.06      4046.33 o
   2  -11    1     26442.01       123.65     26839.53 o
   3  -11    1    120784.05       270.27    123242.76 o
   4  -11    1     32134.15        89.87     28435.59 o
   5  -11    1     55984.29        97.42     48592.62 o
   6  -11    1       306.25        90.63        23.05 o
   7  -11    1       151.54       134.79       376.49 o
   8  -11    1        50.69       185.78        36.01 o
   9  -11    1      1211.74       183.60      1505.95 o
  -4  -10    1       763.42        89.30       852.93 o
  -3  -10    1       688.01       115.13       557.15 o
  -2  -10    1     16019.96       438.48      9219.12 o
  -1  -10    1     25686.47        96.63     25480.79 o
   0  -10    1     11981.49       232.87     13553.55 o
   1  -10    1       832.32        44.49       655.58 o
   2  -10    1       273.57        69.06       269.05 o
   3  -10    1       744.74        43.69      1505.95 o
   4  -10    1     10563.73        32.60     12192.29 o
   5  -10    1     16307.29        74.30     12016.23 o
   6  -10    1      1952.76        48.86      2025.69 o
   7  -10    1      6758.48        55.20      6759.13 o
   8  -10    1       776.74        53.00      1490.46 o
   9  -10    1      2214.64        58.68      3092.41 o
  -5   -9    1       164.87        88.74       353.56 o
  -4   -9    1      2316.50        64.64      1972.03 o
  -3   -9    1     43539.00       187.42     44283.16 o
  -2   -9    1    323396.94        84.46    275298.43 o
  -1   -9    1     25811.64       148.11     24157.34 o
   0   -9    1       180.36       124.32        10.24 o
   1   -9    1       573.60        90.44      1063.12 o
   2   -9    1       186.87        75.17      1076.20 o
   3   -9    1       144.48        55.95       130.00 o
   4   -9    1      8418.06        64.16      6726.28 o
   5   -9    1       422.71        50.84       449.59 o
   6   -9    1      1321.32        55.50      2025.69 o
   7   -9    1     45241.29        72.25     39614.42 o
   8   -9    1     13733.50       405.22      8577.67 o
   9   -9    1       411.28       122.77       237.24 o
  10   -9    1       234.40       139.95         4.84 o
  -6   -8    1       131.33       114.28        40.97 o
  -5   -8    1      5655.04        90.82      4123.04 o
  -4   -8    1       222.01       300.33       196.07 o
  -3   -8    1       428.49       193.21       108.20 o
  -2   -8    1    145221.97        94.09    123664.46 o
  -1   -8    1     55889.69        93.32     47452.92 o
   0   -8    1       241.18       110.04        25.01 o
   1   -8    1      1670.36        45.70       256.09 o
   2   -8    1     52441.00        31.92     58583.85 o
   3   -8    1     11744.06        17.14      9963.42 o
   4   -8    1     26591.82        28.84     17641.82 o
   5   -8    1     22413.08        65.61     13646.86 o
   6   -8    1     34195.41        42.12     31198.13 o
   7   -8    1    139024.58        78.50    120172.28 o
   8   -8    1     20712.97        92.74     17908.51 o
   9   -8    1      7315.38       134.10      9685.84 o
  10   -8    1      1200.62        66.10      1681.57 o
  -6   -7    1       446.48       138.06       353.56 o
  -5   -7    1      1745.57        80.82      2190.98 o
  -4   -7    1       509.40        73.62       924.47 o
  -3   -7    1      6997.32        40.83      8689.18 o
  -2   -7    1      4175.74        26.32      6180.05 o
  -1   -7    1     26088.71        29.16     26839.53 o
   0   -7    1      2059.34        71.40      1369.46 o
   1   -7    1     20489.06        90.06     23478.19 o
   2   -7    1     51956.64        59.91     49567.55 o
   3   -7    1        48.58       182.79       510.93 o
   4   -7    1      2253.40        39.06      2228.60 o
   5   -7    1      6778.23        28.30      6726.28 o
   6   -7    1      3475.10        40.32      1798.37 o
   7   -7    1     42135.77        42.38     42863.52 o
   8   -7    1     35830.70       175.56     36416.98 o
   9   -7    1      5384.62        53.29      5507.51 o
  10   -7    1      1248.92       127.01      1369.46 o
  -7   -6    1      1043.29        53.29      1459.73 o
  -6   -6    1       168.22       122.99        33.65 o
  -5   -6    1      3694.21        36.48      4490.52 o
  -4   -6    1      4935.06        33.87      6628.21 o
  -3   -6    1     36611.00        51.12     37416.24 o
  -2   -6    1      1506.99        24.40       998.90 o
  -1   -6    1     10030.02        50.69      7711.45 o
   0   -6    1     16253.70        59.75     18123.30 o
   1   -6    1    654691.36      2536.13    628427.68 o
   2   -6    1      2072.98        22.85      2247.52 o
   3   -6    1    435758.41       275.23    410763.81 o
   4   -6    1       118.16       219.04       121.04 o
   5   -6    1     29083.89        30.80     26643.27 o
   6   -6    1      3330.44        39.69      3137.06 o
   7   -6    1     22341.28       211.41     19105.71 o
   8   -6    1       206.50       132.94       302.86 o
   9   -6    1        17.47      1151.24        19.37 o
  10   -6    1       124.77       138.30       316.95 o
  -8   -5    1       225.90        60.68       207.43 o
  -7   -5    1       828.29        51.12       986.29 o
  -6   -5    1       160.02       115.99       432.79 o
  -5   -5    1      1549.21        48.58      2382.25 o
  -4   -5    1     32634.42        60.53     31410.48 o
  -3   -5    1     18384.65        85.75     20114.05 o
  -2   -5    1     17977.45        48.72     22929.73 o
  -1   -5    1     17090.33        39.94      7641.35 o
   0   -5    1     15195.49        60.37      3870.15 o
   1   -5    1     94777.78        16.00     90270.74 o
   3   -5    1    118549.38       157.00    160214.32 o
   4   -5    1      2592.85        29.81      9646.51 o
   5   -5    1      1647.55        35.64      1183.76 o
   6   -5    1      1390.54        37.95      3114.70 o
   7   -5    1       500.42       169.52       179.62 o
   8   -5    1       542.42        75.34       936.68 o
   9   -5    1       248.38        97.61       256.09 o
  10   -5    1       300.33       104.24        77.47 o
  -8   -4    1       247.12       102.62         1.44 o
  -7   -4    1      4823.30        43.69      4174.57 o
  -6   -4    1       402.80        91.20       635.26 o
  -5   -4    1     81128.13        96.63     59947.35 o
  -4   -4    1     14881.56        26.63     16083.69 o
  -3   -4    1     93305.81        76.21     78426.57 o
  -2   -4    1     39824.19        20.98     37881.99 o
  -1   -4    1    138131.16        22.75    140222.87 o
   0   -4    1     63675.48        16.97     71313.16 o
   1   -4    1     50791.64        21.72     41793.52 o
   2   -4    1    128529.42        45.16    105141.26 o
   3   -4    1    338177.14       132.48    434955.73 o
   4   -4    1     11470.41        54.76     12280.80 o
   5   -4    1       855.56        43.69       282.34 o
   6   -4    1      1153.28        43.16      2362.76 o
   7   -4    1      6917.25       136.19      9412.19 o
   8   -4    1       135.26       226.20       520.02 o
   9   -4    1      1618.45        68.56      1089.37 o
  10   -4    1       202.49       177.42       134.61 o
  -9   -3    1       349.32        98.01        25.01 o
  -8   -3    1       276.89       117.07         0.36 o
  -7   -3    1       136.19       246.49        49.02 o
  -6   -3    1     11640.25        42.77     14118.22 o
  -5   -3    1     66899.82        75.52     56758.47 o
  -4   -3    1       217.56       204.20       424.50 o
  -3   -3    1     14604.72        52.27     13928.72 o
  -2   -3    1       189.34        36.48       466.72 o
  -1   -3    1    257992.88        43.69    230286.06 o
   0   -3    1     85708.42        15.37     83087.39 o
   2   -3    1    109660.32        29.92     81138.53 o
   3   -3    1      6575.59        22.09     14742.96 o
   4   -3    1     60000.50        39.69     61425.65 o
   5   -3    1    159832.04       217.86    191033.72 o
   6   -3    1      5295.47        36.24      6434.22 o
   7   -3    1       866.71        77.44      1505.95 o
   8   -3    1      1465.36        63.36      1340.01 o
   9   -3    1       942.49        99.00      1211.45 o
  10   -3    1      2789.95        85.38      3820.53 o
  -9   -2    1       278.22       164.61        31.37 o
  -8   -2    1       354.19       180.10         4.84 o
  -7   -2    1      1152.60        78.15       912.35 o
  -6   -2    1      5443.49        47.06      6825.07 o
  -5   -2    1       493.28        98.80       557.15 o
  -4   -2    1     17347.52        54.32     21440.22 o
  -3   -2    1     89000.79        33.76     67311.17 o
  -2   -2    1     26354.28        37.09     22869.19 o
  -1   -2    1    235331.71        30.47    208919.78 o
   0   -2    1    118632.02        16.97    115503.17 o
   3   -2    1    119916.76       102.41    141875.63 o
   4   -2    1    106295.56        43.82    128207.44 o
   5   -2    1      9343.16        51.12      8614.76 o
   6   -2    1     53731.24       169.52     59849.44 o
   7   -2    1     12078.01        64.16     16543.57 o
   8   -2    1       269.62       158.26         3.24 o
   9   -2    1      2639.90        73.44      3026.03 o
  10   -2    1       422.71       113.85       376.49 o
  -9   -1    1       254.40       158.26        19.37 o
  -8   -1    1      4932.25        65.29      4625.57 o
  -7   -1    1       299.98       183.60       153.81 o
  -6   -1    1     32724.81        58.52     29114.22 o
  -5   -1    1       994.77        62.25       163.90 o
  -4   -1    1     11992.44        41.60     10530.33 o
  -3   -1    1     65751.22        16.97     60438.12 o
  -2   -1    1     50625.00        21.16     41141.78 o
   2   -1    1     53967.94        31.70     52734.03 o
   3   -1    1      6595.06        36.72      6991.33 o
   4   -1    1      3917.51        29.48      1698.02 o
   5   -1    1       281.90       110.88       275.65 o
   6   -1    1      5377.29        36.72      8876.65 o
   7   -1    1      1395.02        79.21      1384.31 o
   8   -1    1       679.64       145.68      1239.46 o
   9   -1    1      3016.21       115.56      4020.92 o
  10   -1    1       748.57        94.67       676.23 o
 -10    0    1       419.84       142.09       249.72 o
  -9    0    1        55.80       740.93        81.03 o
  -8    0    1      3911.25        64.00      3895.08 o
  -7    0    1       330.51       188.51         1.96 o
  -6    0    1     15949.16       203.06     11538.67 o
  -5    0    1    102099.42        82.81     82167.40 o
  -4    0    1     41640.48        52.27     38664.66 o
  -3    0    1    290531.78       505.35    292347.41 o
   1    0    1     53916.84        81.18     52825.94 o
   2    0    1    207407.38        31.25    256730.54 o
   3    0    1     74207.21       417.79     86230.18 o
   4    0    1      8168.54        37.58      8066.77 o
   5    0    1     29932.46        38.07     28909.80 o
   6    0    1      7148.70        38.81      7261.50 o
   7    0    1      2919.24        66.75      3159.51 o
   8    0    1      4011.96        80.64      3845.30 o
   9    0    1      8669.47       216.38     10489.31 o
 -10    1    1      1087.68        87.80       475.40 o
  -9    1    1      3235.33        60.68      3435.12 o
  -8    1    1      3699.07        61.62      3920.09 o
  -7    1    1        79.03       735.49        84.67 o
  -6    1    1      1437.17        46.79      2746.69 o
  -5    1    1      6154.40        52.56      7295.63 o
  -4    1    1    101652.57        37.09    108541.14 o
  -3    1    1      3625.24        18.15      4929.71 o
  -2    1    1     50724.05        31.25     53194.38 o
   0    1    1     84616.99        12.60     81823.72 o
   1    1    1     29980.92        38.07     24157.34 o
   2    1    1     30488.65        42.77     32627.41 o
   3    1    1     92197.25       365.57     89910.50 o
   4    1    1     70857.12       437.23     94772.95 o
   5    1    1     16525.10        32.72     22808.73 o
   6    1    1       -32.72      1363.09         0.64 o
   7    1    1       189.06       238.39         2.56 o
   8    1    1      4274.54        71.74      5014.34 o
   9    1    1     14866.92        69.06     15381.21 o
 -10    2    1        75.17       367.49        51.86 o
  -9    2    1      3373.29        63.36      3365.14 o
  -8    2    1      9026.90        59.91      9528.99 o
  -7    2    1      6291.66        69.56      7329.84 o
  -6    2    1     35872.36        41.47     41060.67 o
  -5    2    1    136338.18        99.80    143235.09 o
  -4    2    1     20280.61        52.71     21498.84 o
  -3    2    1    262000.66       335.26    261618.60 o
  -2    2    1    165665.28        52.56    219098.23 o
   0    2    1    313835.24       135.72    307685.41 o
   2    2    1    125861.75        52.71    122681.61 o
   3    2    1     99294.31       206.21     94280.94 o
   4    2    1      3761.37        47.20      3137.06 o
   5    2    1      6465.77        40.70      7676.36 o
   6    2    1     49813.78       163.58     49835.12 o
   7    2    1      2698.80        76.91      3070.20 o
   8    2    1      5508.61        66.10      7159.59 o
   9    2    1       642.62       104.86       392.17 o
 -10    3    1      1426.57        78.50      2116.72 o
  -9    3    1        28.84      1298.16        40.97 o
  -8    3    1       451.14       130.64      1521.52 o
  -7    3    1     27294.34        48.02     31056.96 o
  -6    3    1     25545.63        30.03     24972.46 o
  -5    3    1      9662.89        45.83      5838.94 o
  -4    3    1     19354.37        46.51     18393.59 o
  -3    3    1      9200.65        24.21     10861.32 o
  -2    3    1    341044.32        55.65    335354.62 o
   1    3    1      1411.50        20.34      1089.37 o
   2    3    1       601.72        25.20        64.02 o
   3    3    1    272223.06      1434.14    270283.62 o
   4    3    1    396597.66       341.51    361082.98 o
   5    3    1       748.57        80.10      1747.83 o
   6    3    1      2264.81        49.28      2362.76 o
   7    3    1      2684.28        52.85      3204.65 o
   8    3    1       405.62       111.09       289.10 o
 -10    4    1       701.19       115.13       645.38 o
  -9    4    1      5655.04        47.61      5360.06 o
  -8    4    1         1.10     37349.43         1.96 o
  -7    4    1      3383.75        34.11      3870.15 o
  -6    4    1     37164.13        36.24     40414.69 o
  -5    4    1       291.73        34.93        36.01 o
  -4    4    1     75306.34        45.43     80456.22 o
  -3    4    1     77233.97        16.32     73791.56 o
  -2    4    1    434544.64       790.73    412560.62 o
  -1    4    1    260171.40        38.56    288896.64 o
   0    4    1    166333.47        42.12    140822.75 o
   1    4    1     56401.50        23.33     61128.55 o
   2    4    1    207853.93       135.96    159414.65 o
   3    4    1     22776.85        77.62     22748.35 o
   4    4    1      1783.37       125.44       948.96 o
   5    4    1     55239.10       112.78     48416.40 o
   6    4    1      1458.48        67.08      1384.31 o
   7    4    1       199.37        80.10        27.05 o
   8    4    1      2217.47        43.43      2362.76 o
 -11    5    1       180.90       132.71         1.96 o
 -10    5    1       880.90        76.74      1475.06 o
  -9    5    1      1799.46        59.29      1475.06 o
  -8    5    1      1622.48        59.44      2116.72 o
  -7    5    1       380.64       180.90       852.93 o
  -6    5    1     18878.76        24.90     21616.32 o
  -5    5    1     13787.46        43.56     18231.18 o
  -4    5    1    554920.70       260.50    527835.80 o
  -3    5    1     40921.24        21.25     65968.59 o
  -2    5    1     44533.66        18.15     42780.73 o
  -1    5    1     43077.00        17.31     47278.78 o
   0    5    1     86359.58        31.25     91114.11 o
   1    5    1     17331.72        49.70     21032.13 o
   2    5    1      2853.70        35.05      3820.53 o
   3    5    1     22912.88        23.14     23172.69 o
   4    5    1       138.53       198.53        10.24 o
   5    5    1      1026.56        62.57      1714.54 o
   6    5    1       195.72       113.85       219.11 o
   7    5    1       165.38        84.82       331.35 o
 -11    6    1       367.87       154.50       237.24 o
 -10    6    1        90.25       227.10       585.84 o
  -9    6    1      2262.90        45.02      3482.18 o
  -8    6    1      2149.25        60.37      2362.76 o
  -7    6    1       312.23       138.06         5.76 o
  -6    6    1       570.25        45.29       557.15 o
  -5    6    1    140475.04       100.80    132832.37 o
  -4    6    1      4119.07        49.00      6054.89 o
  -3    6    1    326086.68       206.78    257136.12 o
  -2    6    1     31969.44        20.98     30008.41 o
  -1    6    1    137989.96        93.51    110261.36 o
   0    6    1     38864.18        85.93     44114.95 o
   1    6    1     18052.61        73.62     13646.86 o
   2    6    1       399.60        46.10       806.83 o
   3    6    1     42894.55        45.16     39455.33 o
   4    6    1     11472.55       135.72     16083.69 o
   5    6    1      7236.90        33.29      8651.93 o
   6    6    1       435.14        53.44       900.31 o
 -10    7    1      7668.50        56.10      8689.18 o
  -9    7    1     11077.56        58.06     12369.63 o
  -8    7    1       548.96       111.51      1414.24 o
  -7    7    1      2622.46        64.48      3945.18 o
  -6    7    1     13839.17        68.56     15331.63 o
  -5    7    1     39972.00        29.70     36340.67 o
  -4    7    1     61494.08        40.07     58293.71 o
  -3    7    1     27992.64        26.63     26188.11 o
  -2    7    1     93342.47        66.59    102306.70 o
  -1    7    1     46276.61        55.50     40656.33 o
   0    7    1     19538.45        79.21     17908.51 o
   1    7    1        10.50       311.52       353.56 o
   2    7    1       252.81        77.26        77.47 o
   3    7    1     28672.65        50.27     34236.60 o
   4    7    1      7529.03        76.21      9528.99 o
   5    7    1       539.63        94.28         0.00 o
   6    7    1      2431.48       116.21      2642.86 o
 -10    8    1       375.58       165.38       655.58 o
  -9    8    1     30600.50       194.88     30705.44 o
  -8    8    1      4078.10        48.44      3920.09 o
  -7    8    1      6146.56        50.55      5301.64 o
  -6    8    1      3749.11        50.98      4817.99 o
  -5    8    1      7318.80        42.51      3820.53 o
  -4    8    1      1907.94        35.05      2098.35 o
  -3    8    1     25138.10        16.97     18015.74 o
  -2    8    1      6358.47        16.40       912.35 o
  -1    8    1     11414.79         9.80     12773.33 o
   0    8    1    131609.33       110.88    126636.55 o
   1    8    1     49862.89        54.46     46326.74 o
   2    8    1      1363.82        68.72      1197.57 o
   3    8    1       208.51       139.95       243.44 o
   4    8    1       567.87       176.62       784.27 o
   5    8    1       184.69       180.10       174.30 o
 -10    9    1       748.02       136.89        33.65 o
  -9    9    1     11276.32       142.32     11282.26 o
  -8    9    1      1296.72        78.85      2852.53 o
  -7    9    1      4307.30        59.91      5931.01 o
  -6    9    1      3980.35        46.24      5071.16 o
  -5    9    1       420.25        57.00       829.72 o
  -4    9    1       446.05        41.09       852.93 o
  -3    9    1      1612.02        26.83      1714.54 o
  -2    9    1     11979.30       144.48     12503.48 o
  -1    9    1       431.39        57.46       331.35 o
   0    9    1    279650.59       216.97    272994.25 o
   1    9    1    117135.06       258.24    116184.00 o
   2    9    1      1550.78        44.22      1600.54 o
   3    9    1     16628.10       134.33     17482.76 o
   4    9    1      1828.42        82.99      1747.83 o
 -10   10    1       113.00       165.64         4.00 o
  -9   10    1       215.80       163.33        60.86 o
  -8   10    1       286.29       198.81         1.96 o
  -7   10    1       260.18        91.20       324.11 o
  -6   10    1       127.69       125.66        96.07 o
  -5   10    1      1855.89        45.97      3070.20 o
  -4   10    1      2367.80        36.12      3250.10 o
  -3   10    1      3531.92        53.29      4762.61 o
  -2   10    1      2083.01        62.57      2209.75 o
  -1   10    1         8.82      2980.07         7.84 o
   0   10    1     32310.06       794.68      8247.43 o
   1   10    1      3339.68       683.30      3365.14 o
   2   10    1       225.60       105.88        43.57 o
   3   10    1       491.95       118.16       384.29 o
   4   10    1       294.81        73.27         0.64 o
  -9   11    1       159.01       188.24         7.84 o
  -8   11    1        99.20       216.38       108.20 o
  -7   11    1      7602.10        43.82      8247.43 o
  -6   11    1     17197.70       334.16     17908.51 o
  -5   11    1     62740.23        97.61     63626.40 o
  -4   11    1      7788.06       141.85      7817.21 o
  -3   11    1       163.07        89.49         9.00 o
  -2   11    1      5125.13        85.01      3920.09 o
  -1   11    1       630.51        45.83      1170.04 o
   0   11    1        -6.66     11145.02        33.65 o
   1   11    1       192.38       127.01        29.17 o
   2   11    1       622.50        85.19       566.63 o
  -7   12    1       222.90        35.88       466.72 o
  -6   12    1       513.48        65.93       219.11 o
  -5   12    1      2559.35        60.22      2938.64 o
  -4   12    1      2450.25        75.86      1901.60 o
  -3   12    1       111.51       139.00        54.78 o
  -2   12    1       167.18       153.76       219.11 o
  -1   12    1       202.78       139.24         0.36 o
   0   12    1       232.56       104.65        36.01 o
   1   12    1       817.39        56.25       806.83 o
  -7   13    1      1360.87        47.89      1714.54 o
  -6   13    1       259.21        75.86        57.78 o
  -5   13    1        17.14       854.39        21.17 o
  -4   13    1       989.73        58.52      1024.35 o
  -3   13    1       190.44       110.88       185.02 o
  -2   13    1      2316.50        66.75      1954.30 o
  -1   13    1       763.97        65.77       986.29 o
   0   13    1       160.53        96.83        25.01 o
  -6   14    1       278.89        77.44       225.08 o
  -5   14    1      1550.78        89.49      1384.31 o
  -4   14    1       128.14       161.54        19.37 o
  -3   14    1      7231.80       210.25      8430.10 o
   2  -14    2      1280.92        37.21       615.25 o
   3  -14    2      4055.14       123.43      3920.09 o
   4  -14    2       278.56       115.13        12.96 o
   5  -14    2       105.88       258.24       108.20 o
   6  -14    2       590.49        59.29       520.02 o
  -1  -13    2       486.20        94.67       116.68 o
   0  -13    2      2371.69        84.64      1919.09 o
   1  -13    2       131.79       188.51        67.26 o
   2  -13    2      1411.50        58.06      1764.60 o
   3  -13    2       299.29        96.04       466.72 o
   4  -13    2      6366.44       209.09      6306.50 o
   5  -13    2       708.62        86.49      1211.45 o
   6  -13    2        39.06       626.50       207.43 o
   7  -13    2       245.24        74.82       441.15 o
  -2  -12    2        88.55       267.00       116.68 o
  -1  -12    2      2593.86        72.25      2895.42 o
   0  -12    2       887.44       182.25       557.15 o
   1  -12    2      9225.60       221.71     10043.44 o
   2  -12    2      1029.77        64.16      1954.30 o
   3  -12    2      6037.29       120.34      8102.75 o
   4  -12    2       282.58        83.54       762.02 o
   5  -12    2       316.48        98.21       384.29 o
   6  -12    2      1550.00        53.44       961.33 o
   7  -12    2      2587.76        67.90      2362.76 o
   8  -12    2      4090.88       146.17      3411.72 o
  -3  -11    2       501.76        62.88       408.18 o
  -2  -11    2      1226.40        76.04      1552.89 o
  -1  -11    2      1305.38        41.99      2561.23 o
   0  -11    2     44024.43       191.27     43112.37 o
   1  -11    2     12210.25       128.14     12280.80 o
   2  -11    2      1419.78        45.70      2007.72 o
   3  -11    2    106595.72       259.21    111193.23 o
   4  -11    2      2684.28        90.63      2704.92 o
   5  -11    2     16519.96        63.04     16338.38 o
   6  -11    2       373.26        56.25       190.50 o
   7  -11    2       301.72        81.54        19.37 o
   8  -11    2        98.21       127.69       125.48 o
   9  -11    2       211.41        68.39       104.08 o
  -4  -10    2      1936.88        74.30      2043.73 o
  -3  -10    2     10190.90       144.24     14452.94 o
  -2  -10    2      1352.03        70.73      1490.46 o
  -1  -10    2      3055.88        69.39      1954.30 o
   0  -10    2      2257.20        97.02      2831.20 o
   1  -10    2      4944.90       106.92      4252.48 o
   2  -10    2      3411.73        67.90      5243.54 o
   3  -10    2      6712.52        91.01      5931.01 o
   4  -10    2      2986.62        41.60      2642.86 o
   5  -10    2     10897.27        50.98     10778.09 o
   6  -10    2     19993.96        58.98     17429.91 o
   7  -10    2      3173.07        40.96      2684.15 o
   8  -10    2      1435.65        67.90      1050.12 o
   9  -10    2       234.70       106.71        67.26 o
  -5   -9    2      8493.47       109.20      8614.76 o
  -4   -9    2     14898.64       309.06     15530.42 o
  -3   -9    2    108234.42       195.44     93545.33 o
  -2   -9    2     21071.43       128.60     18720.58 o
  -1   -9    2      4424.91       106.71      3673.60 o
   0   -9    2       788.49        54.91       475.40 o
   1   -9    2       126.11       102.21        67.26 o
   2   -9    2      8719.82       141.37      7571.57 o
   3   -9    2      8405.22        88.74     11155.14 o
   4   -9    2     18944.77        73.96     18720.58 o
   5   -9    2       749.66        56.40       585.84 o
   6   -9    2     56083.71       185.50     50552.17 o
   7   -9    2      2428.52        70.90      3722.26 o
   8   -9    2       839.84       508.05       547.75 o
   9   -9    2      2479.04        59.60      2135.16 o
  10   -9    2       428.08       105.47        77.47 o
  -6   -8    2       567.39        75.86       392.17 o
  -5   -8    2      1075.84        94.09       520.02 o
  -4   -8    2     49836.10       243.67     41875.35 o
  -3   -8    2      5073.71        85.93      5869.55 o
  -2   -8    2       210.83        86.49        11.56 o
  -1   -8    2       365.19        64.64       466.72 o
   0   -8    2      2218.41        71.06       635.26 o
   1   -8    2      1031.05        56.55        27.05 o
   2   -8    2      6857.50        18.49      8247.43 o
   3   -8    2       154.26        71.06       449.59 o
   4   -8    2     14930.40        57.15     12954.83 o
   5   -8    2       376.75       135.72      2025.69 o
   6   -8    2     49983.54       416.57     50462.26 o
   7   -8    2    113346.69       612.07    103976.99 o
   8   -8    2      7337.64        49.70      6530.85 o
   9   -8    2      1465.36       108.58      1584.58 o
  10   -8    2        68.06       190.44       219.11 o
  -7   -7    2       189.61        83.36       130.00 o
  -6   -7    2        20.16       744.20        21.17 o
  -5   -7    2       169.52       238.70       100.03 o
  -4   -7    2     25077.89        94.67     19550.66 o
  -3   -7    2      1502.34        35.52      1764.60 o
  -2   -7    2       544.29        16.89       547.75 o
  -1   -7    2     25046.23        73.96     28166.38 o
   0   -7    2      8569.20        86.68      5656.96 o
   1   -7    2      9900.25        73.27      9028.06 o
   2   -7    2        75.34        68.39      1444.49 o
   3   -7    2      7719.38        51.84      5156.99 o
   4   -7    2    138644.52       168.48    134734.65 o
   5   -7    2     92714.16        84.64     97626.84 o
   6   -7    2     38341.56       239.94     38429.02 o
   7   -7    2     30537.56        72.93     30986.50 o
   8   -7    2       863.77        74.65       784.27 o
   9   -7    2       513.93        96.63       615.25 o
  10   -7    2       418.20       105.06       384.29 o
  -7   -6    2      1091.64        30.58       998.90 o
  -6   -6    2       267.00       107.12       432.79 o
  -5   -6    2      6411.20        47.20      6023.80 o
  -4   -6    2      2754.15        38.19      2663.46 o
  -3   -6    2     54531.59        63.20     50372.43 o
  -2   -6    2     18986.08        75.17     13881.54 o
  -1   -6    2     14996.45        50.27      9142.46 o
   0   -6    2    221831.58       148.60    194194.16 o
   1   -6    2    392452.13       100.80    330967.18 o
   2   -6    2     74747.56        26.32     65455.82 o
   3   -6    2      2111.40        29.59        57.78 o
   4   -6    2      3626.45        74.30      1076.20 o
   5   -6    2      4517.18        38.69      9607.26 o
   6   -6    2       118.16       290.70         2.56 o
   7   -6    2      6176.39        98.60      6693.51 o
   8   -6    2       210.83       145.44        84.67 o
   9   -6    2       146.41       133.63        54.78 o
  10   -6    2      4162.83        94.87      5360.06 o
  -8   -5    2       296.87        56.25        12.96 o
  -7   -5    2        77.09       128.14       225.08 o
  -6   -5    2       885.66        68.06       625.21 o
  -5   -5    2     11085.98        39.69     13460.56 o
  -4   -5    2     22395.12        39.69     25416.97 o
  -3   -5    2       987.84        27.88      1552.89 o
  -2   -5    2     29601.20        67.57     19550.66 o
  -1   -5    2     54681.15        20.25     60241.57 o
   0   -5    2    202806.12        57.30    195961.15 o
   1   -5    2    277286.50        69.89    270907.95 o
   2   -5    2      4050.05        25.30      3295.88 o
   3   -5    2    358657.25       437.23    393764.17 o
   4   -5    2       748.57        36.72      1197.57 o
   5   -5    2      7494.36        90.06     13321.67 o
   6   -5    2     14201.49       115.56     18720.58 o
   7   -5    2      1369.74        49.56      1282.07 o
   8   -5    2      2274.34        70.39      2362.76 o
   9   -5    2       464.83       115.78       441.15 o
  10   -5    2       360.62       132.94       557.15 o
  -8   -4    2      1731.39        56.40      2098.35 o
  -7   -4    2        76.21       338.56       144.05 o
  -6   -4    2     48298.85        83.72     40817.83 o
  -5   -4    2     13078.21        72.59     11112.93 o
  -4   -4    2     25169.82        25.70     15134.13 o
  -3   -4    2     10891.01        48.86     20455.93 o
  -2   -4    2    108142.32        34.11     90872.75 o
  -1   -4    2     32786.34        42.51     32483.05 o
   0   -4    2     14910.85        25.50     14694.42 o
   1   -4    2     48347.21        31.14     47278.78 o
   2   -4    2   1212046.86      2194.92    818216.58 o
   3   -4    2      5162.42        65.45      5243.54 o
   4   -4    2     98828.50       182.79     98629.42 o
   5   -4    2      4122.92        64.00      4625.57 o
   6   -4    2        -2.19     13388.80       104.08 o
   7   -4    2       216.38       186.32        33.65 o
   8   -4    2      3258.13        53.58      5071.16 o
   9   -4    2       656.90       129.05      1384.31 o
  10   -4    2       328.33       113.42        67.26 o
  -9   -3    2       281.90       111.51       190.50 o
  -8   -3    2       806.56       139.24       249.72 o
  -7   -3    2     21181.89        55.65     20743.03 o
  -6   -3    2     39362.56        49.14     39058.99 o
  -5   -3    2       471.32       109.41      1076.20 o
  -4   -3    2     21100.47        77.79     17482.76 o
  -3   -3    2     11605.75        38.32     10778.09 o
  -2   -3    2    115314.58        20.70     92325.72 o
  -1   -3    2     14020.93        26.32      8174.93 o
   0   -3    2       153.51        53.44        77.47 o
   2   -3    2     75443.61        17.14     94772.95 o
   3   -3    2    230505.61        33.29    197380.52 o
   4   -3    2      1280.92        40.07       346.08 o
   5   -3    2    115294.20       285.27    116320.41 o
   6   -3    2     18009.64        74.48     13740.50 o
   7   -3    2     15400.81       124.99     15881.38 o
   8   -3    2      1224.30        68.56       948.96 o
   9   -3    2      1635.39        66.10      1050.12 o
  10   -3    2       732.78        95.45       900.31 o
  -9   -2    2       495.51       163.33       125.48 o
  -8   -2    2      4027.17        53.73      4845.80 o
  -7   -2    2       298.25       194.32       384.29 o
  -6   -2    2     54751.32        54.76     48592.62 o
  -5   -2    2     45279.58        65.12     42698.03 o
  -4   -2    2    429051.20       274.90    364698.00 o
  -3   -2    2     28136.71        66.10     25865.40 o
  -2   -2    2     80128.62        15.68     87054.50 o
  -1   -2    2    165665.28        22.47    168978.25 o
   0   -2    2    147287.09        25.60    146126.35 o
   2   -2    2    150699.24        20.98    148892.09 o
   3   -2    2    228493.56       237.78    265933.46 o
   4   -2    2    199085.52       262.76    179158.94 o
   5   -2    2     26224.56        28.41     19606.64 o
   6   -2    2       125.44       308.70        60.86 o
   7   -2    2       926.59        65.77      1024.35 o
   8   -2    2       216.09       179.02       125.48 o
   9   -2    2      4502.41        66.10      4383.93 o
  10   -2    2       548.96       266.02       948.96 o
 -10   -1    2       226.50       163.84       148.89 o
  -9   -1    2        49.14       573.12        40.97 o
  -8   -1    2      8513.75        60.84      7295.63 o
  -7   -1    2      1989.16        87.05      2007.72 o
  -6   -1    2     15903.73        75.86     12148.16 o
  -5   -1    2     15099.49        72.25     12773.33 o
  -4   -1    2     61811.90        33.18     54587.45 o
  -2   -1    2    313936.09       187.42    403361.66 o
   0   -1    2    226376.12       177.42    206549.34 o
   1   -1    2    238173.28        47.20    305249.18 o
   2   -1    2     71080.89        14.06     91597.79 o
   3   -1    2      6640.62        25.81      6306.50 o
   4   -1    2     25680.06        74.65     32339.00 o
   5   -1    2      1164.86        69.72      1919.09 o
   6   -1    2       254.72       122.10        43.57 o
   7   -1    2      2308.80        64.96      3114.70 o
   8   -1    2     12544.00        83.17     12192.29 o
   9   -1    2       104.65       324.72        57.78 o
 -10    0    2        64.48       728.46        27.05 o
  -9    0    2      2028.60        66.59      2746.69 o
  -8    0    2       203.35       370.95       520.02 o
  -7    0    2      2968.07        63.20      3722.26 o
  -6    0    2       982.82        46.79      2500.85 o
  -5    0    2     31275.92        73.79     25994.25 o
  -4    0    2    217230.57       110.04    178482.23 o
  -1    0    2    157680.47        21.16    194017.90 o
   0    0    2     43268.16        55.65     41711.77 o
   3    0    2     54275.02        26.63     56568.01 o
   4    0    2      2048.47        44.49      2541.02 o
   5    0    2      3244.44        38.81      4625.57 o
   6    0    2      1402.50        87.05       864.65 o
   7    0    2     16004.78       157.25     17009.92 o
   8    0    2       485.32       109.83       841.29 o
   9    0    2       887.44        73.44      2080.06 o
 -10    1    2       650.25       141.13       249.72 o
  -9    1    2      1381.61        73.27      1037.19 o
  -8    1    2      1421.29        80.28      1183.76 o
  -7    1    2      3048.14        63.04      2362.76 o
  -6    1    2       359.10        32.26       585.84 o
  -5    1    2      1553.15        38.56      3920.09 o
  -4    1    2      1834.41        34.69      4097.39 o
  -3    1    2     63862.34        16.16     77421.47 o
  -2    1    2    390975.08        49.28    428646.39 o
  -1    1    2    116547.13        23.62    123102.35 o
   0    1    2    305134.71        42.64    331888.45 o
   1    1    2      4510.47        13.99      5507.51 o
   2    1    2       450.71        15.21       458.12 o
   3    1    2      8537.76        42.90      6858.16 o
   4    1    2     28961.23        72.42     30425.67 o
   5    1    2      6448.09        50.69     10612.60 o
   6    1    2     73685.10        58.22     69087.25 o
   7    1    2     47058.62        80.64     41793.52 o
   8    1    2      1197.16       125.44      1369.46 o
   9    1    2      2104.97       183.87      3505.83 o
 -10    2    2       641.61       140.42       645.38 o
  -9    2    2       710.76       144.00       973.77 o
  -8    2    2     30961.92        50.84     30775.59 o
  -7    2    2      1166.91        76.56       864.65 o
  -6    2    2      3432.79        51.55      5301.64 o
  -5    2    2     54107.41       114.28     38664.66 o
  -4    2    2    120839.66        67.08    120033.63 o
  -3    2    2     40364.83       192.10     51093.31 o
  -2    2    2      6990.63        88.55      7817.21 o
  -1    2    2    218285.18       145.68    288037.15 o
   0    2    2    112305.41        18.58    131378.27 o
   1    2    2      4935.06        17.81      8540.65 o
   2    2    2      1743.90        27.67       762.02 o
   3    2    2      2123.37        66.26      2809.95 o
   4    2    2       341.88       164.35       243.44 o
   5    2    2      1998.98        50.69      2601.88 o
   6    2    2      5275.12        65.12      6180.05 o
   7    2    2      1313.34        64.32      1798.37 o
   8    2    2      9166.15       310.46      8577.67 o
 -10    3    2       297.91       202.49         1.44 o
  -9    3    2      8069.43        50.69     11367.41 o
  -8    3    2      1328.60        86.86      2500.85 o
  -7    3    2      6288.49        41.60      7159.59 o
  -6    3    2     30923.22        29.27     31552.45 o
  -5    3    2      8476.88        42.25      7923.68 o
  -4    3    2     43438.90        17.39     45469.65 o
  -3    3    2       326.52        50.69       104.08 o
  -2    3    2     74327.12        14.52     78875.36 o
  -1    3    2      8074.82        21.16      7398.51 o
   0    3    2     38954.92        58.22     27631.80 o
   1    3    2   1357527.92      2458.18   1042794.31 o
   2    3    2     64785.52        25.40     61227.50 o
   3    3    2    222614.11       103.84    189115.11 o
   4    3    2      6187.40        36.36      6660.82 o
   5    3    2       988.47        88.74      1747.83 o
   6    3    2      9409.00       280.90     10571.42 o
   7    3    2       422.30       159.01       475.40 o
   8    3    2       462.25        74.30       213.23 o
 -11    4    2       256.00       148.60       249.72 o
 -10    4    2      3252.42        66.75      3070.20 o
  -9    4    2       201.07       221.12       121.04 o
  -8    4    2       442.26       159.77       416.30 o
  -7    4    2     12267.78        61.31     11797.96 o
  -6    4    2      5278.02        44.62      4174.57 o
  -5    4    2       883.28        31.47      1648.92 o
  -4    4    2     12144.04        38.32     13507.02 o
  -3    4    2    376161.42        50.27    388011.30 o
  -2    4    2     12080.21        24.40     11581.68 o
  -1    4    2     28883.00        40.07     28977.86 o
   0    4    2     31067.59        34.11     34533.34 o
   1    4    2     59721.58        25.70     50642.16 o
   2    4    2     57422.54        50.55     53102.15 o
   3    4    2     17596.02       142.09     15530.42 o
   4    4    2    118432.34       197.96    118651.56 o
   5    4    2     33014.89       167.18     33720.38 o
   6    4    2       184.69       137.36       309.86 o
   7    4    2       364.43        75.00       520.02 o
 -11    5    2       230.43       110.04        51.86 o
 -10    5    2       423.95        91.58       676.23 o
  -9    5    2      3276.42        52.13      3649.40 o
  -8    5    2       116.42       362.90       130.00 o
  -7    5    2      2737.38        51.41      3341.97 o
  -6    5    2      9535.52        21.90      8102.75 o
  -5    5    2     51039.85       100.40     51455.67 o
  -4    5    2    572367.90       573.60    528126.50 o
  -3    5    2    202833.14        62.41    187379.33 o
  -2    5    2     20466.16        52.85     28977.86 o
  -1    5    2      2675.99        34.11         0.36 o
   0    5    2       746.93        25.50      3182.04 o
   1    5    2      7059.36        63.20      8211.14 o
   2    5    2      2815.36        42.51      3204.65 o
   3    5    2     79416.88        78.15     80456.22 o
   4    5    2        63.52       360.62        25.01 o
   5    5    2     11444.72       119.46     14889.04 o
   6    5    2      4060.24        39.31      4383.93 o
   7    5    2       264.39        68.06       475.40 o
 -11    6    2       250.59       114.70       295.94 o
 -10    6    2      4594.13        85.19      5747.59 o
  -9    6    2      4362.60        48.16      4986.05 o
  -8    6    2      1803.70        60.06      2362.76 o
  -7    6    2     16435.24        65.77     15480.61 o
  -6    6    2        81.36       150.06       100.03 o
  -5    6    2    193125.09       187.69    170957.48 o
  -4    6    2     35025.12        75.52     42863.52 o
  -3    6    2     18498.72        48.30     25035.72 o
  -2    6    2    154976.07       103.43    161980.64 o
  -1    6    2     15896.17        49.98     14501.07 o
   0    6    2     21310.16        55.65     13275.54 o
   1    6    2      2213.70        36.84      2960.36 o
   2    6    2     27330.70        48.58     30845.81 o
   3    6    2     10598.70        40.96     11239.81 o
   4    6    2     19246.01        71.91     22688.05 o
   5    6    2     11372.09       131.10     15035.85 o
   6    6    2      4149.94       128.37      3845.30 o
 -11    7    2       585.16       119.25      1076.20 o
 -10    7    2     21225.58        62.57     21206.55 o
  -9    7    2      2879.40        67.40      3482.18 o
  -8    7    2     15853.33        49.70     16750.04 o
  -7    7    2      1829.27        59.75      1731.15 o
  -6    7    2      2210.88        53.58      3577.25 o
  -5    7    2     11265.70        22.56     13553.55 o
  -4    7    2     52817.23        43.56     54961.98 o
  -3    7    2     98897.67        53.58     93912.78 o
  -2    7    2    130609.96        63.68    146432.37 o
  -1    7    2    106713.29        56.85     96256.65 o
   0    7    2       224.70        40.96       400.14 o
   1    7    2     40356.79        54.76     41467.01 o
   2    7    2      5381.69        32.26      7959.34 o
   3    7    2       157.50        93.70       520.02 o
   4    7    2     16630.68       108.99     17166.82 o
   5    7    2       435.14       145.44       275.65 o
 -10    8    2      3790.86        68.39      4252.48 o
  -9    8    2      9442.01        64.16      9607.26 o
  -8    8    2      2482.03        62.09      2704.92 o
  -7    8    2      1202.01        47.47      1616.59 o
  -6    8    2     29100.95        47.61     29662.89 o
  -5    8    2        94.48        83.36        73.99 o
  -4    8    2      1686.74        33.41      3204.65 o
  -3    8    2      3804.42        42.12      1115.94 o
  -2    8    2     37939.25        32.15     37959.90 o
  -1    8    2    155228.12       131.56    160534.75 o
   0    8    2    162183.40        84.46    145820.65 o
   1    8    2        19.54       412.50        16.01 o
   2    8    2      9488.71       119.46     10043.44 o
   3    8    2     11399.83       123.43     11324.80 o
   4    8    2      1205.48        47.89      1521.52 o
   5    8    2       280.56       141.37       130.00 o
 -10    9    2       430.56       170.56       441.15 o
  -9    9    2      2121.52        74.65      2441.19 o
  -8    9    2      2421.62        69.56      2982.17 o
  -7    9    2      1207.56        40.45       676.23 o
  -6    9    2       187.42        70.06        31.37 o
  -5    9    2       135.72       100.40        77.47 o
  -4    9    2       400.80        59.14       207.43 o
  -3    9    2     11172.49        67.73     11667.95 o
  -2    9    2    226680.73       120.12    221351.16 o
  -1    9    2     78338.41        77.44     73032.78 o
   0    9    2    258724.82       126.34    220411.04 o
   1    9    2     12665.25        70.06     15881.38 o
   2    9    2      1652.42        61.62      1050.12 o
   3    9    2      1419.78        70.06      2135.16 o
   4    9    2       165.89       147.87        77.47 o
 -10   10    2        75.52       303.46       256.09 o
  -9   10    2       803.16        84.64       547.75 o
  -8   10    2      8932.14        60.37      8577.67 o
  -7   10    2      1691.68        50.13      1600.54 o
  -6   10    2      3772.42        74.65      5777.96 o
  -5   10    2      2259.10        36.84      2190.98 o
  -4   10    2      4436.89        54.02      6530.85 o
  -3   10    2       180.90        64.96        46.26 o
  -2   10    2     33514.62        64.32     33941.14 o
  -1   10    2      5143.76       182.25      5687.09 o
   0   10    2     14203.87       107.74      2601.88 o
   1   10    2      2150.18        67.24      2541.02 o
   2   10    2       632.52        44.76       665.87 o
   3   10    2      2119.68        91.01      2266.53 o
  -9   11    2       181.71       188.24       475.40 o
  -8   11    2      1938.64        56.10      2080.06 o
  -7   11    2     29707.97       131.33     29046.00 o
  -6   11    2     21859.62       231.34     23662.46 o
  -5   11    2     33000.36       139.71     33427.17 o
  -4   11    2      4135.78        75.69      4463.75 o
  -3   11    2      2417.69        52.71      1239.46 o
  -2   11    2      2105.89        47.61      2135.16 o
  -1   11    2       483.56        54.76       852.93 o
   0   11    2       619.51        56.40      1648.92 o
   1   11    2       488.85       120.12       686.67 o
   2   11    2      4584.64       125.22      4490.52 o
  -7   12    2      6259.97       142.56      8174.93 o
  -6   12    2      2779.40        61.47      2895.42 o
  -5   12    2       845.06        50.69       740.09 o
  -4   12    2       633.03        54.17       998.90 o
  -3   12    2      3235.33        94.87      2767.70 o
  -2   12    2       156.75       139.95       225.08 o
  -1   12    2       298.60       118.16       416.30 o
   0   12    2      1179.24        62.73       961.33 o
   1   12    2       435.56        53.14       262.53 o
  -7   13    2       787.92        33.87      1781.44 o
  -6   13    2      2827.05       147.62      4598.40 o
  -5   13    2      1249.62        58.06      1832.46 o
  -4   13    2       436.39        95.26         2.56 o
  -3   13    2      5620.50       172.13      5389.39 o
  -2   13    2      1145.15        68.39       986.29 o
  -1   13    2       183.06       127.01       144.05 o
  -5   14    2       960.38        95.26      1399.23 o
  -4   14    2     11887.54        77.09     12148.16 o
   1  -14    3      3116.99        79.92      2788.78 o
   2  -14    3       790.73        62.57       338.67 o
   3  -14    3       152.77        92.93        81.03 o
   4  -14    3       212.87       148.60         1.44 o
   5  -14    3       299.64        72.25       130.00 o
  -1  -13    3      1366.04        51.70      1384.31 o
   0  -13    3      2463.14        86.68      4790.26 o
   1  -13    3      2682.20        82.63      2873.93 o
   2  -13    3      7425.27       126.56      6211.54 o
   3  -13    3       229.52        87.98       139.29 o
   4  -13    3      3155.07        77.62      2663.46 o
   5  -13    3       541.96        72.59       948.96 o
   6  -13    3      2612.23       122.99      3182.04 o
   7  -13    3      2614.28        66.10      2421.46 o
  -2  -12    3       178.22        85.01        96.07 o
  -1  -12    3      1006.16        59.14      2960.36 o
   0  -12    3       539.63        63.04       338.67 o
   1  -12    3      2438.38        69.72      2642.86 o
   2  -12    3      4142.21        93.70      6054.89 o
   3  -12    3      9759.46       156.75      9923.52 o
   4  -12    3       449.44        64.32       888.34 o
   5  -12    3      2019.60        60.53      1459.73 o
   6  -12    3      1865.38        73.96      1584.58 o
   7  -12    3      2144.62        72.59      2581.51 o
   8  -12    3      1290.96        68.39       795.51 o
  -3  -11    3       263.74       107.54       144.05 o
  -2  -11    3      3142.72        86.30      2873.93 o
  -1  -11    3      5580.09       125.44      7125.77 o
   0  -11    3      7490.90       134.79      8247.43 o
   1  -11    3     85334.09       113.42     86465.30 o
   2  -11    3      8561.80       197.68      8320.26 o
   3  -11    3     27423.36       137.12     30077.75 o
   4  -11    3      2451.24        76.21      2663.46 o
   5  -11    3       134.56       107.54        27.05 o
   6  -11    3      8190.25        47.61      9180.75 o
   7  -11    3      5984.57        64.48      3673.60 o
   8  -11    3      1538.99        49.84      1901.60 o
   9  -11    3       342.25        76.91       116.68 o
  -4  -10    3      1257.41       156.50      1849.63 o
  -3  -10    3     11229.64       284.60     13787.43 o
  -2  -10    3        87.05       241.18        81.03 o
  -1  -10    3      3541.44        77.97      3553.36 o
   0  -10    3      7535.98       173.98      7058.39 o
   1  -10    3      4619.92        91.58      4123.04 o
   2  -10    3      2267.66        51.55      1253.58 o
   3  -10    3     13756.94       141.85     15035.85 o
   4  -10    3      9793.08        69.22      9142.46 o
   5  -10    3       221.71       129.05       566.63 o
   6  -10    3     11655.36        47.33     14742.96 o
   7  -10    3      6062.18        80.46      7329.84 o
   8  -10    3      3457.44       112.78      3505.83 o
   9  -10    3       300.33        87.80       408.18 o
  -5   -9    3     32101.89        82.08     27831.67 o
  -4   -9    3     12194.78       124.77     14645.96 o
  -3   -9    3     12970.93       313.64     11070.79 o
  -2   -9    3      3680.85        88.36      2982.17 o
  -1   -9    3     11731.06       148.11     11667.95 o
   0   -9    3      4977.30       331.24      3070.20 o
   1   -9    3       139.95       128.60        38.45 o
   2   -9    3       178.76       115.78        38.45 o
   3   -9    3      1694.97        36.24      1414.24 o
   4   -9    3      1553.94        41.34      1600.54 o
   5   -9    3      2799.47        50.27      3114.70 o
   6   -9    3     11206.34       136.89     12593.11 o
   7   -9    3      1460.00        75.52      1282.07 o
   8   -9    3      1080.44        72.76      1156.39 o
   9   -9    3       320.05       101.00         9.00 o
  -6   -8    3      2946.32        93.90      2725.76 o
  -5   -8    3       345.22       136.19       112.40 o
  -4   -8    3     54466.22       235.62     49567.55 o
  -3   -8    3      5532.38        76.74      6023.80 o
  -2   -8    3      7135.18        95.45      7641.35 o
  -1   -8    3      3337.37        66.10      4817.99 o
   0   -8    3     14039.88        95.84     11028.74 o
   1   -8    3     34674.16        49.98     37030.31 o
   2   -8    3       136.19        77.79       936.68 o
   3   -8    3     73625.40        29.48     68877.10 o
   4   -8    3    243344.89       189.34    213331.52 o
   5   -8    3    103638.92       386.52    110926.58 o
   6   -8    3     65694.82       416.57     64436.27 o
   7   -8    3     23274.55       339.66     24281.87 o
   8   -8    3      2607.12        50.98      2581.51 o
   9   -8    3       348.57        93.12       121.04 o
  -7   -7    3       576.96        57.46       729.25 o
  -6   -7    3      1001.09        92.16      1102.61 o
  -5   -7    3       766.74        82.99       876.46 o
  -4   -7    3      1474.56        46.79      1632.71 o
  -3   -7    3       156.25        82.99        67.26 o
  -2   -7    3       134.56        27.46       100.03 o
  -1   -7    3      8667.61       122.32      8876.65 o
   0   -7    3       -14.82     25802.00       324.11 o
   1   -7    3      2280.06        16.73      1616.59 o
   2   -7    3       445.21        27.25       538.42 o
   3   -7    3     50323.95        34.11     65251.27 o
   4   -7    3      5381.69        31.70      5537.24 o
   5   -7    3      7567.26        68.39     13275.54 o
   6   -7    3     64024.18       617.03     65149.11 o
   7   -7    3     12654.00       229.22     14742.96 o
   8   -7    3       310.82       134.56       121.04 o
   9   -7    3       775.07        61.94      1731.15 o
  10   -7    3       377.91        81.00       595.56 o
  -7   -6    3       472.63        40.20       655.58 o
  -6   -6    3      3493.99        51.41      3649.40 o
  -5   -6    3      1967.81        56.55      2500.85 o
  -4   -6    3       184.42        87.98       275.65 o
  -3   -6    3      9816.85        49.70      8763.93 o
  -2   -6    3      2400.02        28.52       645.38 o
  -1   -6    3    484207.22       309.76    404633.10 o
   0   -6    3     34703.96        80.28     36188.30 o
   1   -6    3    188052.32       122.77    173281.15 o
   2   -6    3     10805.60        42.51      9066.11 o
   4   -6    3     26886.16        45.97     26188.11 o
   5   -6    3     36198.87       269.94     46412.89 o
   6   -6    3      4556.25        99.40      6759.13 o
   7   -6    3      5032.48       124.32      5128.30 o
   8   -6    3      7050.96       156.75      7641.35 o
   9   -6    3       123.21       144.72        77.47 o
  10   -6    3      1020.16       249.96      1832.46 o
  -8   -5    3       695.90        65.29       707.80 o
  -7   -5    3       182.25        87.24         2.56 o
  -6   -5    3      6009.35        57.76      6023.80 o
  -5   -5    3     23805.40        49.56     23909.26 o
  -4   -5    3      9194.89        65.77     11410.11 o
  -3   -5    3     42398.93        36.72     42203.46 o
  -2   -5    3        40.70       100.20        46.26 o
  -1   -5    3    140033.12        40.96    111593.81 o
   0   -5    3    176274.02        46.65    172449.47 o
   1   -5    3      4129.35        29.05      5567.05 o
   2   -5    3    279629.44        70.73    260392.26 o
   3   -5    3     33011.26        71.74     34162.61 o
   4   -5    3       144.00       152.52       169.06 o
   5   -5    3      6211.02        28.41      7159.59 o
   6   -5    3      6317.07        54.02      5747.59 o
   7   -5    3       182.79       149.57        27.05 o
   8   -5    3       370.18       142.56       740.09 o
   9   -5    3       172.92       158.76       116.68 o
  10   -5    3       331.24       117.07       740.09 o
  -8   -4    3       546.16        69.89      1037.19 o
  -7   -4    3      1053.00        74.30      1399.23 o
  -6   -4    3     34151.04        64.48     29182.53 o
  -5   -4    3     29220.48        41.47     24406.71 o
  -4   -4    3      2709.20        44.76       912.35 o
  -3   -4    3      1842.98        35.40      2767.70 o
  -2   -4    3      5735.03        31.36      1552.89 o
  -1   -4    3    417600.29       101.81    366633.38 o
   0   -4    3     54578.30        31.02     53194.38 o
   1   -4    3      2768.86        33.41      1170.04 o
   2   -4    3     60304.62        24.01     63525.52 o
   3   -4    3    467814.96       342.62    545123.94 o
   4   -4    3      7548.13        68.23      8174.93 o
   5   -4    3     20563.56       196.28     22567.69 o
   6   -4    3     14986.66        66.42     15084.95 o
   7   -4    3      6408.00       105.27      6338.31 o
   8   -4    3      2824.92        67.57      3673.60 o
   9   -4    3      8281.00        65.61      9066.11 o
  10   -4    3       110.46       165.12        25.01 o
  -9   -3    3       199.94       140.66        36.01 o
  -8   -3    3      2675.99        69.72      2831.20 o
  -7   -3    3      1512.43        84.09      2061.86 o
  -6   -3    3     37167.98        57.46     31552.45 o
  -5   -3    3      3442.17        36.00      3970.35 o
  -4   -3    3     25481.74        40.83     19887.74 o
  -2   -3    3     69121.67        18.32     71420.04 o
  -1   -3    3     22819.12        31.92     18556.73 o
   0   -3    3     64231.83        13.47     62022.01 o
   1   -3    3    457719.90      2272.43    452275.00 o
   2   -3    3     65239.38       106.30     63727.35 o
   3   -3    3    495306.29       130.87    538644.94 o
   4   -3    3      7337.64        86.49      9412.19 o
   5   -3    3     20237.91        82.45     16492.15 o
   6   -3    3     12546.24       153.02     12104.10 o
   7   -3    3       375.58       306.25       441.15 o
   8   -3    3      3972.78        51.70      4071.82 o
   9   -3    3      1536.64        67.73      2343.35 o
  -9   -2    3       458.82       159.77       493.01 o
  -8   -2    3       738.21       106.30      1632.71 o
  -7   -2    3       704.37       118.59      1011.58 o
  -6   -2    3     35921.62        47.61     29250.91 o
  -5   -2    3     10541.13        62.88     12818.58 o
  -4   -2    3     89910.02        68.89     88238.90 o
  -3   -2    3     51374.76        20.61     55903.90 o
  -2   -2    3     45808.84        44.22     45640.42 o
  -1   -2    3    300413.61        38.32    329128.47 o
   0   -2    3    141722.13        21.72    146432.37 o
   2   -2    3    222293.39        42.38    270907.95 o
   3   -2    3    413834.89      1156.68    369302.88 o
   4   -2    3     69016.54       175.83     64945.04 o
   5   -2    3     62795.35        89.68     61922.42 o
   6   -2    3       195.44       209.96       400.14 o
   7   -2    3      2968.07        64.80      2684.15 o
   8   -2    3      1195.78        59.60      1798.37 o
   9   -2    3      1604.00        81.54      1648.92 o
 -10   -1    3       156.00       183.06       100.03 o
  -9   -1    3       566.92       128.14       432.79 o
  -8   -1    3     15348.73        65.93     15381.21 o
  -7   -1    3      7527.30        38.56      5838.94 o
  -6   -1    3      5185.44        49.42      5042.71 o
  -5   -1    3       618.52        26.32      1129.34 o
  -4   -1    3     54746.64        23.43     40575.71 o
  -2   -1    3     29794.21        39.19     30425.67 o
  -1   -1    3     20580.77        29.16     24406.71 o
   0   -1    3    599199.85      1090.32    669023.51 o
   1   -1    3       124.10        40.96        49.02 o
   2   -1    3       746.93        42.77      1919.09 o
   3   -1    3      5264.95        49.84      3920.09 o
   4   -1    3     64338.32        59.44     62221.44 o
   5   -1    3      5811.01        35.05      6726.28 o
   6   -1    3       669.77        82.99       237.24 o
   7   -1    3      3590.41       321.13      5042.71 o
   8   -1    3      1973.14        81.36      1815.38 o
   9   -1    3        17.98      1053.00       185.02 o
 -10    0    3       229.22       248.69       718.48 o
  -9    0    3       717.70       152.28       243.44 o
  -8    0    3     17437.20        81.90     18015.74 o
  -7    0    3      3728.32        64.80      5214.61 o
  -5    0    3     15625.00        48.16      8614.76 o
  -3    0    3    419683.71       759.55    110261.36 o
  -1    0    3     85293.20        22.09    122401.51 o
   0    0    3     35502.10        47.75     28233.57 o
   2    0    3     67797.74        14.06     80229.42 o
   3    0    3     30993.60        49.14     23785.70 o
   4    0    3        89.11        68.06        64.02 o
   5    0    3     11263.58       116.86     10778.09 o
   6    0    3      9986.00        55.50     10778.09 o
   7    0    3     68392.71       509.86     67935.38 o
   8    0    3      4385.09        72.59      5567.05 o
   9    0    3       290.02       104.24       231.12 o
 -10    1    3       315.42       167.18       538.42 o
  -9    1    3       282.24       212.28       116.68 o
  -8    1    3      1691.68        91.39      2324.03 o
  -7    1    3      7726.41        65.77      9028.06 o
  -6    1    3     14893.76        70.90     16853.75 o
  -5    1    3       564.54        26.63       635.26 o
  -4    1    3     25265.10        64.32     23724.04 o
  -3    1    3     79868.41        26.63     85059.38 o
  -1    1    3    348513.12       694.85    436540.27 o
   0    1    3     24511.03        38.32     26447.72 o
   1    1    3     58259.48        18.06     58197.16 o
   2    1    3    187471.68        48.44    185134.77 o
   3    1    3      9490.66        36.12     11754.54 o
   4    1    3       144.96       243.05       207.43 o
   5    1    3     38604.39        59.75     39933.57 o
   6    1    3     14032.77       207.65     17166.82 o
   7    1    3     40429.14       272.25     42367.99 o
   8    1    3       409.25       153.51       237.24 o
 -10    2    3      4849.73        63.68      5687.09 o
  -9    2    3       911.44       122.54      1225.42 o
  -8    2    3     80763.96        90.25     65251.27 o
  -7    2    3     14203.87        70.90     17062.14 o
  -6    2    3     15274.49        58.98     20743.03 o
  -5    2    3     55681.84        52.27     76644.21 o
  -4    2    3     74605.46        32.38     84128.50 o
  -3    2    3     23360.07        31.81     24594.57 o
  -2    2    3     17200.32        26.42     18665.88 o
  -1    2    3    507228.84       921.73    509683.13 o
   0    2    3      4505.09        19.71     11581.68 o
   1    2    3    391437.92      1691.68    424726.46 o
   2    2    3     11839.62        47.47     18775.36 o
   3    2    3      3952.64        37.09      9451.04 o
   4    2    3      8192.06        67.57      8503.72 o
   5    2    3      8962.41        61.94     13321.67 o
   6    2    3    112620.65       239.01     98252.85 o
   7    2    3      5186.88        62.57      5156.99 o
   8    2    3       658.44        85.56      1340.01 o
 -11    3    3       412.50       103.23       595.56 o
 -10    3    3       283.59       225.90       179.62 o
  -9    3    3      9044.01        50.55      9373.42 o
  -8    3    3      5650.53        60.37      4226.43 o
  -7    3    3       825.41        93.12      1936.66 o
  -6    3    3      4834.42        29.27      1665.20 o
  -5    3    3      2225.01        32.49      2421.46 o
  -4    3    3      1681.00        30.03       615.25 o
  -3    3    3     13768.68        23.81     11797.96 o
  -2    3    3     36630.13        48.58     38586.03 o
  -1    3    3    111957.16        20.43    116593.46 o
   0    3    3    126835.70        21.16    129355.99 o
   2    3    3     61672.76        49.28     46326.74 o
   3    3    3       777.29        43.69        31.37 o
   4    3    3      2021.40        33.06      1537.16 o
   5    3    3     30611.00        63.36     30565.40 o
   6    3    3      1741.39        47.61      1156.39 o
   7    3    3       821.40       238.08       645.38 o
   8    3    3       279.22        88.17         0.36 o
 -11    4    3       297.22       108.78        19.37 o
 -10    4    3       531.30       181.98       924.47 o
  -9    4    3        87.05       526.70       400.14 o
  -8    4    3     22994.69        45.70     20341.65 o
  -7    4    3     15600.01        69.56     16801.85 o
  -6    4    3       -12.89      3782.25        16.01 o
  -5    4    3    143512.17       100.40    121423.70 o
  -4    4    3       704.90        35.76      4544.30 o
  -3    4    3     17394.97        54.61     23724.04 o
  -2    4    3    274125.54       292.75    277612.30 o
  -1    4    3    147871.01        42.77    145210.20 o
   0    4    3   1198302.41      4628.08    938503.94 o
   1    4    3     12307.68        37.70     13740.50 o
   2    4    3      8576.61        49.98      9804.32 o
   3    4    3       435.14        58.37         4.84 o
   4    4    3     11434.02        49.42     11452.88 o
   5    4    3      4256.26        42.64      4517.37 o
   6    4    3       160.78       115.56       116.68 o
   7    4    3       314.71        72.08       510.93 o
 -11    5    3       134.10       243.05       225.08 o
 -10    5    3       918.09        78.50      1089.37 o
  -9    5    3      4568.41        47.75      5156.99 o
  -8    5    3       695.90       135.02      1102.61 o
  -7    5    3      7158.85        62.88      5961.86 o
  -6    5    3    206388.49        46.65    210201.78 o
  -5    5    3     89424.92        58.98     88714.90 o
  -4    5    3      5944.41        43.96      5596.94 o
  -3    5    3     97063.40        46.10     87172.58 o
  -2    5    3       234.40        28.20      1037.19 o
  -1    5    3     11001.91        38.94     13000.40 o
   0    5    3        77.09       143.04       104.08 o
   1    5    3     35773.94        35.88     34236.60 o
   2    5    3      4069.16        42.77      3365.14 o
   3    5    3      1179.92        43.16      1129.34 o
   4    5    3      1089.00        48.44      1459.73 o
   5    5    3       152.52        88.55       100.03 o
   6    5    3       419.84        59.91       163.90 o
   7    5    3       820.82       101.20      1102.61 o
 -11    6    3      1921.95        77.09      2642.86 o
 -10    6    3       169.78       536.39        11.56 o
  -9    6    3       673.40        97.22      1781.44 o
  -8    6    3        25.10      1599.20         1.44 o
  -7    6    3     11614.37        57.00     14165.80 o
  -6    6    3     12980.04        68.39     12503.48 o
  -5    6    3     22713.50        86.86     23478.19 o
  -4    6    3      2015.11        34.81      4148.77 o
  -3    6    3      9026.90        50.84      2663.46 o
  -2    6    3      9420.64        53.73      9489.98 o
  -1    6    3      9082.09        71.57      9219.12 o
   0    6    3    105397.62        57.30     92690.76 o
   1    6    3     18079.49        25.30     16134.47 o
   2    6    3     19622.41        87.98     18285.24 o
   3    6    3     40388.94        43.82     36112.24 o
   4    6    3        91.78       178.49        43.57 o
   5    6    3      4518.53        41.34      6117.31 o
 -11    7    3       419.43       193.21       231.12 o
 -10    7    3      3676.00        65.77      4762.61 o
  -9    7    3      1258.83        77.44      1211.45 o
  -8    7    3      2068.43        86.12      2172.30 o
  -7    7    3     39513.49        67.57     39534.83 o
  -6    7    3     32945.88        53.29     32772.10 o
  -5    7    3     23088.80        25.50     21734.12 o
  -4    7    3     50458.64        24.60     38743.37 o
  -3    7    3     28039.50        91.58     23111.83 o
  -2    7    3      1035.55        38.94      1764.60 o
  -1    7    3     57724.87        27.98     58680.72 o
   0    7    3        53.73       203.63       104.08 o
   1    7    3       186.87        68.56        92.19 o
   2    7    3       268.96        46.38       130.00 o
   3    7    3       121.22       106.50       400.14 o
   4    7    3      1667.91        56.10      2098.35 o
 -10    8    3       772.84        95.26      1282.07 o
  -9    8    3       208.80       279.22       361.12 o
  -8    8    3       142.56       342.99        64.02 o
  -7    8    3       114.92       199.66        33.65 o
  -6    8    3      8035.33        53.44      7711.45 o
  -5    8    3     24317.28        28.20     17114.44 o
  -4    8    3     11020.80        74.13     10204.46 o
  -3    8    3    117388.46       105.88    111059.87 o
  -2    8    3    153319.23       133.86    162141.70 o
  -1    8    3    213111.49       107.95    194370.50 o
   0    8    3     98257.17        69.06     94649.83 o
   1    8    3       186.87        45.43       121.04 o
   2    8    3       823.12        49.14      1011.58 o
   3    8    3      1083.07        74.30      1764.60 o
   4    8    3      1152.60        91.20      1475.06 o
 -10    9    3      2144.62        99.60      2601.88 o
  -9    9    3      1234.82        85.93      1253.58 o
  -8    9    3       341.88       197.12         6.76 o
  -7    9    3      1643.49        56.85      1815.38 o
  -6    9    3      4080.65        50.13      3577.25 o
  -5    9    3      5100.82        52.71      7364.14 o
  -4    9    3        95.45       243.67       538.42 o
  -3    9    3      5490.81        75.17      5596.94 o
  -2    9    3    393354.75       166.93    354144.99 o
  -1    9    3     38455.21        54.61     37881.99 o
   0    9    3     20520.56       103.23     21911.42 o
   1    9    3      4122.92        80.82      4707.55 o
   2    9    3      4790.02        85.19      3341.97 o
   3    9    3      1790.98        76.74      1954.30 o
   4    9    3       239.32       166.41       493.01 o
 -10   10    3      1236.93       120.78      1037.19 o
  -9   10    3       646.68       122.99       665.87 o
  -8   10    3     16952.04        68.23     15430.87 o
  -7   10    3      2807.94        50.13      2960.36 o
  -6   10    3     16829.87        57.46     18940.18 o
  -5   10    3      4643.06        45.43      3746.71 o
  -4   10    3     44884.66       122.77     44536.09 o
  -3   10    3       304.15       114.70         4.84 o
  -2   10    3      1610.42        54.46      1115.94 o
  -1   10    3      6032.63        80.10      6243.12 o
   0   10    3       272.91        50.84       585.84 o
   1   10    3      4428.90        84.09      4625.57 o
   2   10    3      1414.51        61.31      1954.30 o
   3   10    3     11320.96        84.82      9412.19 o
  -9   11    3      1154.64        73.62      1901.60 o
  -8   11    3     27073.41        60.53     23111.83 o
  -7   11    3      9664.86        54.46      9451.04 o
  -6   11    3       112.15       115.99        40.97 o
  -5   11    3      4883.21       126.11      4331.11 o
  -4   11    3       116.64       137.12        73.99 o
  -3   11    3       506.70        60.68       615.25 o
  -2   11    3      5270.76        76.56      5900.24 o
  -1   11    3       139.00        85.56       130.00 o
   0   11    3      3847.72       152.03      4571.31 o
   1   11    3       918.09        59.29       740.09 o
   2   11    3       946.79        68.06       707.80 o
  -6   12    3       711.82        46.79      1267.79 o
  -5   12    3       221.71        77.44       139.29 o
  -4   12    3       149.33        76.91       190.50 o
  -3   12    3       173.98        69.89       144.05 o
  -2   12    3       103.02       257.92       309.86 o
  -1   12    3       783.44        45.83       961.33 o
   0   12    3       396.81        48.72        23.05 o
  -6   13    3       399.60        55.50       795.51 o
  -5   13    3      4108.81       144.72      3505.83 o
  -4   13    3       339.66        83.36       449.59 o
  -3   13    3      5191.20       228.31      5477.86 o
  -2   13    3       100.60       138.77        19.37 o
   2  -14    4       276.56        85.01       773.10 o
   3  -14    4       201.64       107.74        31.37 o
   4  -14    4       115.13       117.07        40.97 o
   5  -14    4       196.00       122.32       179.62 o
  -1  -13    4      3927.53        90.44      4200.46 o
   0  -13    4      1980.25        86.86      2441.19 o
   1  -13    4      4766.52       119.46      5747.59 o
   2  -13    4       467.86        88.55       615.25 o
   3  -13    4      3700.29        99.80      4490.52 o
   4  -13    4       664.09        61.47       829.72 o
   5  -13    4        89.87        98.41        70.58 o
   6  -13    4      4545.46       185.78      4304.82 o
   7  -13    4      5212.84       155.00      5626.91 o
  -2  -12    4       152.77       126.34       163.90 o
  -1  -12    4      6170.10       146.17      7295.63 o
   0  -12    4      6015.55       158.00      8763.93 o
   1  -12    4     13089.65       136.19     14356.90 o
   2  -12    4      7368.51       167.70      8614.76 o
   3  -12    4       472.19        59.60       458.12 o
   4  -12    4      3982.87        76.74      4598.40 o
   5  -12    4      2459.17        81.18      2266.53 o
   6  -12    4      2815.36        99.00      1781.44 o
   7  -12    4       171.09        70.22        96.07 o
   8  -12    4       199.66        71.40        14.44 o
  -3  -11    4       269.29        65.45       338.67 o
  -2  -11    4      2648.13        66.42      2209.75 o
  -1  -11    4     17588.06       145.93     20916.25 o
   0  -11    4      2693.61        80.46      3272.95 o
   1  -11    4     79828.85       111.09     83664.99 o
   2  -11    4      2319.39        77.62      2642.86 o
   3  -11    4      3401.22        66.42      3004.06 o
   4  -11    4      2462.14        71.74      3553.36 o
   5  -11    4       296.87        86.30       201.71 o
   6  -11    4       117.51       174.77       112.40 o
   7  -11    4      1177.86        40.83      1747.83 o
   8  -11    4       561.22        56.85      1011.58 o
  -4  -10    4      2518.03       119.68      3529.56 o
  -3  -10    4        53.29       306.25        49.02 o
  -2  -10    4      1239.74        50.41      1369.46 o
  -1  -10    4       521.67        73.44       876.46 o
   0  -10    4      2206.18        53.29      1521.52 o
   1  -10    4      4385.09        93.32      4304.82 o
   2  -10    4      7373.66       218.15      7959.34 o
   3  -10    4     17819.58       119.46     16646.64 o
   4  -10    4     16340.51        77.62     12369.63 o
   5  -10    4     14325.70       150.80     14986.84 o
   6  -10    4      3552.16        52.13      2401.81 o
   7  -10    4      4964.61        40.20      4873.69 o
   8  -10    4        69.22       109.83       125.48 o
   9  -10    4       267.00        66.91       130.00 o
  -5   -9    4     28866.01        93.32     27498.96 o
  -4   -9    4      4078.10        84.82      4463.75 o
  -3   -9    4       314.71       159.52        11.56 o
  -2   -9    4       331.60        64.48       316.95 o
  -1   -9    4      8656.44       158.76      9412.19 o
   0   -9    4     20557.82       103.84     19606.64 o
   1   -9    4       247.12        83.72       134.61 o
   2   -9    4       312.23        46.38       449.59 o
   3   -9    4       383.38        79.92       948.96 o
   4   -9    4     29618.41        55.35     32917.11 o
   5   -9    4     14994.00        63.04     18940.18 o
   6   -9    4       445.21       134.10       948.96 o
   7   -9    4       275.89       135.96        96.07 o
   8   -9    4       356.45        86.12       163.90 o
   9   -9    4       315.77       138.77       324.11 o
  -6   -8    4      6660.19        70.39      8577.67 o
  -5   -8    4      7428.72       100.60      8066.77 o
  -4   -8    4     29621.85       203.35     22148.94 o
  -3   -8    4       586.12        51.84       605.37 o
  -2   -8    4      2896.59        54.91      2895.42 o
  -1   -8    4      6502.81       171.61      5869.55 o
   0   -8    4      1914.06        83.17       376.49 o
   1   -8    4      2047.56        12.04      1632.71 o
   2   -8    4     27965.87        24.80     28368.17 o
   3   -8    4      5601.03        40.45      5869.55 o
   4   -8    4    234585.24       114.28    205459.85 o
   5   -8    4    235419.04       107.12    199340.50 o
   6   -8    4     81196.50       463.11     79889.83 o
   7   -8    4       335.99       119.03       458.12 o
   8   -8    4       303.80       104.86        64.02 o
   9   -8    4       323.64        73.96       169.06 o
  -6   -7    4       146.17       139.95        14.44 o
  -5   -7    4       261.47       143.52        33.65 o
  -4   -7    4      3156.19        47.89      4226.43 o
  -3   -7    4     14636.16        94.28     19161.05 o
  -2   -7    4      5148.06        25.81      4873.69 o
  -1   -7    4     11067.04        13.54      5900.24 o
   0   -7    4     26562.48        16.16     30705.44 o
   1   -7    4       167.96        29.59        43.57 o
   2   -7    4       100.20        87.24        43.57 o
   3   -7    4     62285.18        25.40     60930.88 o
   4   -7    4    276707.56        29.27    249484.89 o
   5   -7    4    116861.42       429.73    106965.24 o
   6   -7    4       243.67       185.23        17.65 o
   7   -7    4       216.97        92.54       148.89 o
   8   -7    4       294.12        75.52       108.20 o
   9   -7    4       112.36       116.42        81.03 o
  -7   -6    4       805.42        45.83      1584.58 o
  -6   -6    4      5050.94        48.16      6370.20 o
  -5   -6    4       777.85        45.97      1310.88 o
  -4   -6    4       869.07        32.04      1714.54 o
  -3   -6    4      6093.36        26.83      6891.33 o
  -2   -6    4     83532.56        50.13     82511.80 o
  -1   -6    4    474486.77        51.84    437069.09 o
   0   -6    4     30863.46        66.42     25162.49 o
   1   -6    4     85386.68        65.12     89311.70 o
   2   -6    4     92464.65        70.56     62321.28 o
   3   -6    4      4638.97        57.30      4437.06 o
   4   -6    4       930.86        47.89      1798.37 o
   5   -6    4       439.74        80.46         1.96 o
   6   -6    4       404.81        96.04      1102.61 o
   7   -6    4      1606.41        58.06      1552.89 o
   8   -6    4      1753.93        89.30      3295.88 o
   9   -6    4       338.19       121.44       139.29 o
  -8   -5    4       175.03        88.92       888.34 o
  -7   -5    4      1281.64        62.73      1866.87 o
  -6   -5    4      8255.54        52.13      7606.42 o
  -5   -5    4       172.40       136.42      1616.59 o
  -4   -5    4      9028.80        67.90     11155.14 o
  -3   -5    4        40.32       296.18       207.43 o
  -2   -5    4    125160.29        87.24    126921.44 o
  -1   -5    4     26422.50        65.12     22929.73 o
   0   -5    4      2364.88        31.02      3795.85 o
   1   -5    4      5492.29        38.69      6825.07 o
   2   -5    4    204729.10       134.10    176291.77 o
   3   -5    4     11672.64        54.17      7193.48 o
   4   -5    4        35.05      1112.89       852.93 o
   5   -5    4      6195.26       137.83      6466.35 o
   6   -5    4     20206.62        40.20     16083.69 o
   7   -5    4       433.47        98.80       635.26 o
   8   -5    4      5386.09       140.19      6054.89 o
   9   -5    4      1025.28        73.27      1340.01 o
  -9   -4    4       203.63       110.46       529.18 o
  -8   -4    4      3173.07        69.39      3673.60 o
  -7   -4    4     29946.30       135.72     28368.17 o
  -6   -4    4      1765.68        49.84      1764.60 o
  -5   -4    4     49137.59        50.13     46154.68 o
  -4   -4    4      1717.27        42.12      1459.73 o
  -3   -4    4      5614.50        57.15      5185.76 o
  -2   -4    4      4926.64        25.81      7058.39 o
  -1   -4    4     31424.65        26.94     36569.83 o
   0   -4    4    282789.97       138.77    273831.02 o
   1   -4    4    122787.17        37.95    101412.92 o
   2   -4    4     25673.65        59.60     13367.89 o
   3   -4    4     55696.00        47.33     60930.88 o
   4   -4    4     51121.21       504.90      7571.57 o
   5   -4    4       460.10       200.79      1731.15 o
   6   -4    4      8834.12        97.61      9646.51 o
   7   -4    4        83.17       461.82        51.86 o
   8   -4    4       175.03       189.61        14.44 o
   9   -4    4       619.01       135.72      1156.39 o
  -9   -3    4       241.18       220.82       256.09 o
  -8   -3    4      4733.44        71.06      5869.55 o
  -7   -3    4     13222.70        81.90     11841.45 o
  -6   -3    4      5970.65        59.44      7432.96 o
  -5   -3    4      2273.38        54.76      2209.75 o
  -4   -3    4       158.26      1120.91       121.04 o
  -3   -3    4     29247.84        65.61     27565.34 o
  -2   -3    4    153554.26        44.22    191208.62 o
  -1   -3    4      2665.66        17.47      3920.09 o
   0   -3    4    188625.18        28.84    186169.04 o
   1   -3    4    168567.72        26.01    191909.02 o
   2   -3    4    499255.30       133.86    645670.32 o
   3   -3    4     51220.74        54.02     40737.04 o
   4   -3    4      9970.02        48.72      9528.99 o
   5   -3    4      2151.10        79.03      4071.82 o
   6   -3    4      2455.20        48.58      1681.57 o
   7   -3    4       803.72        98.01       841.29 o
   8   -3    4     23338.67       147.14     21557.54 o
   9   -3    4       404.41       149.33        70.58 o
  -9   -2    4       -16.48      2678.06         2.56 o
  -8   -2    4     15180.70        91.58     16338.38 o
  -7   -2    4      2310.72        66.42      2441.19 o
  -6   -2    4      1205.48        69.06       585.84 o
  -5   -2    4        -4.12      4645.79         4.00 o
  -4   -2    4     61966.14        49.98     59556.18 o
  -3   -2    4    224657.04        59.14    220411.04 o
  -2   -2    4     23040.20        35.88     22929.73 o
  -1   -2    4     96286.09        17.81    131088.41 o
   0   -2    4     64353.54        15.37     68562.47 o
   1   -2    4    383990.91        61.15    427337.75 o
   2   -2    4     85415.91       124.10     67415.00 o
   3   -2    4     61687.66        50.69     46154.68 o
   4   -2    4      3446.86        48.02      4148.77 o
   5   -2    4      1616.04        65.12      2788.78 o
   6   -2    4      1098.92        63.84      2209.75 o
   7   -2    4     12579.87        92.35     12773.33 o
   8   -2    4       621.50       100.40       625.21 o
   9   -2    4       505.80       108.78      1089.37 o
 -10   -1    4       470.46       234.40       605.37 o
  -9   -1    4       196.56       415.75       520.02 o
  -8   -1    4       -21.81      3020.60       104.08 o
  -7   -1    4     10884.75        53.58      8763.93 o
  -6   -1    4       305.90        27.35       520.02 o
  -5   -1    4    476873.11        12.11    465827.59 o
  -4   -1    4     60954.67        45.02     60339.80 o
  -3   -1    4    602113.92      2329.99    595877.13 o
  -2   -1    4     86559.52        29.92     85526.74 o
  -1   -1    4    390625.00       100.40    496629.42 o
   0   -1    4     66569.16        23.14     81823.72 o
   1   -1    4     71840.08        14.06     73791.56 o
   2   -1    4    103696.88        39.06     98378.29 o
   3   -1    4     40220.30       115.56     48769.16 o
   4   -1    4       671.85        71.40         9.00 o
   5   -1    4     14082.57       101.40     15381.21 o
   6   -1    4     53425.70       200.22     53749.45 o
   7   -1    4     23341.73       298.60     24972.46 o
   8   -1    4       208.22       209.67         5.76 o
   9   -1    4       293.09        77.62         0.16 o
 -10    0    4       196.84       299.29        27.05 o
  -9    0    4       727.92       110.67       424.50 o
  -8    0    4       129.96       504.45        84.67 o
  -7    0    4      4036.06        80.10      2642.86 o
  -6    0    4     10712.25        20.70     14645.96 o
  -5    0    4    281865.43       233.78    255111.44 o
  -3    0    4    347864.04        49.70    346096.50 o
  -1    0    4    143610.68       115.35    169801.53 o
   0    0    4    219735.94       170.82    239789.40 o
   1    0    4     90024.00       175.30    107227.09 o
   2    0    4    203807.10       498.63    199876.72 o
   3    0    4     13714.75        47.47     17908.51 o
   4    0    4     14194.34        61.62     13928.72 o
   5    0    4      4704.59        43.56      5717.30 o
   6    0    4     37268.30        60.68     36036.25 o
   7    0    4       327.97       201.36        64.02 o
   8    0    4      2563.40        91.20      3435.12 o
 -10    1    4       386.52       187.69       121.04 o
  -9    1    4      8522.98        62.88      7817.21 o
  -8    1    4      1079.78       190.72      1354.70 o
  -7    1    4     20952.56        70.06     17588.72 o
  -6    1    4     48334.02        36.72     40979.64 o
  -5    1    4      3182.09        44.89      3945.18 o
  -4    1    4    188729.42        58.06    176459.79 o
  -3    1    4    261693.63        41.09    269452.29 o
  -2    1    4     46690.57        73.62     49300.70 o
  -1    1    4      2723.80        22.94      2873.93 o
   0    1    4    205943.52       247.43    239985.35 o
   1    1    4    372893.42        63.04    424465.77 o
   2    1    4    115872.16        37.58    100776.90 o
   3    1    4     78148.20       113.42     77867.38 o
   4    1    4     16602.32        22.75     25544.69 o
   5    1    4    214193.10       118.81    181026.49 o
   6    1    4      1240.45       189.34       924.47 o
   7    1    4     28879.60       293.78     29800.86 o
   8    1    4       547.56       124.10         5.76 o
 -10    2    4      4308.61        82.26      5808.41 o
  -9    2    4      1284.51       201.07       751.01 o
  -8    2    4       546.16       151.54       773.10 o
  -7    2    4      8396.06        75.69      9451.04 o
  -6    2    4      2901.98        65.45      5185.76 o
  -5    2    4      2093.98        67.73      3845.30 o
  -4    2    4    362054.92        96.24    371738.11 o
  -3    2    4    123369.54        76.56    124368.90 o
  -2    2    4      8069.43        24.80     20057.36 o
  -1    2    4    238690.87       303.11    267172.76 o
   0    2    4    333344.57      3992.98    338838.80 o
   1    2    4     71759.69        93.12     47278.78 o
   2    2    4    167182.85       114.06    144601.03 o
   3    2    4     10951.62        48.16     10653.85 o
   4    2    4      4733.44        22.85      7571.57 o
   5    2    4      1728.90        45.97      1665.20 o
   6    2    4       722.00       108.99       948.96 o
   7    2    4       -21.53      1143.79       441.15 o
   8    2    4       391.25        71.40       134.61 o
 -11    3    4       389.67       144.48       635.26 o
 -10    3    4       827.14       172.92      1239.46 o
  -9    3    4      4008.16        60.84      4357.48 o
  -8    3    4     22931.04        45.56     22567.69 o
  -7    3    4      3699.07        70.39      5717.30 o
  -6    3    4     10551.40        36.97     10778.09 o
  -5    3    4     82449.38        69.56     74009.08 o
  -4    3    4     12631.51        38.32     12104.10 o
  -3    3    4    145176.24        42.38    149200.99 o
  -2    3    4       137.59        46.92        49.02 o
   0    3    4     19284.88        54.76     22808.73 o
   1    3    4      8226.49        54.91     12414.17 o
   2    3    4     85065.56        48.72     80002.95 o
   3    3    4       517.56        28.52       324.11 o
   4    3    4     13717.09        60.84     12325.18 o
   5    3    4       889.83        43.56       852.93 o
   6    3    4      1728.06        57.30      1798.37 o
   7    3    4       219.04       108.37        77.47 o
 -11    4    4       353.06       159.52         1.44 o
 -10    4    4      3637.30        69.72      4097.39 o
  -9    4    4      1227.10        94.67       795.51 o
  -8    4    4      3252.42        66.59      2520.89 o
  -7    4    4     12296.59        70.56     11667.95 o
  -6    4    4     82644.75        37.45     67103.74 o
  -5    4    4     39101.11        38.69     36340.67 o
  -4    4    4     12212.46        36.60     12683.06 o
  -3    4    4     21821.20        53.88     19718.84 o
  -2    4    4     32284.90        22.94     25608.68 o
  -1    4    4     18338.58        68.39     16032.99 o
   0    4    4     50611.50        87.05     35055.72 o
   1    4    4      6789.76        45.56      8540.65 o
   2    4    4      1724.74        39.82      1037.19 o
   3    4    4       555.07        38.56       615.25 o
   4    4    4        77.44        98.01        51.86 o
   5    4    4     14971.97       147.38     16905.73 o
   6    4    4      2151.10        66.10      3625.27 o
   7    4    4       725.76        61.47       864.65 o
 -11    5    4       399.60       162.56       148.89 o
 -10    5    4      1862.79        83.36      1475.06 o
  -9    5    4      4749.97        66.26      5477.86 o
  -8    5    4     11233.88        62.25     12236.51 o
  -7    5    4      1483.02        98.21      1584.58 o
  -6    5    4    134520.23        72.08    130943.61 o
  -5    5    4     36890.88        31.25     47278.78 o
  -4    5    4    174615.34       117.94    136798.39 o
  -3    5    4      1817.32        33.29      1296.44 o
  -2    5    4      1804.55        27.98       998.90 o
  -1    5    4     12245.64        52.13     11112.93 o
   0    5    4     61335.48       262.76     20513.19 o
   1    5    4       771.17        34.81      1211.45 o
   2    5    4       285.95        46.51       408.18 o
   3    5    4        24.60       541.03       104.08 o
   4    5    4      5418.43        53.73      6180.05 o
   5    5    4      1081.09        48.86      1665.20 o
   6    5    4       247.43        68.89       655.58 o
 -11    6    4       523.49        91.20      1129.34 o
 -10    6    4       502.21       135.49       346.08 o
  -9    6    4     22090.88        99.00     19271.97 o
  -8    6    4       155.00       330.88         0.36 o
  -7    6    4     25351.01        42.77     23847.44 o
  -6    6    4     43347.24        58.52     40495.16 o
  -5    6    4       -28.09       521.67         1.44 o
  -4    6    4       979.69        42.25       432.79 o
  -3    6    4      8038.92        43.16      7261.50 o
  -2    6    4      8071.23        58.22      7781.88 o
  -1    6    4      1755.61        41.47      1972.03 o
   0    6    4     13886.27        44.62     13137.61 o
   1    6    4       168.22        49.70        49.02 o
   2    6    4       153.76        39.94       493.01 o
   3    6    4     36664.59        93.90     34980.85 o
   4    6    4       192.65       101.40       148.89 o
   5    6    4        41.60       258.57        31.37 o
 -11    7    4       839.26       100.00      1490.46 o
 -10    7    4        27.56      1375.67       231.12 o
  -9    7    4       218.74       210.54       139.29 o
  -8    7    4      4648.51        61.15      4517.37 o
  -7    7    4      1198.54        99.60      1340.01 o
  -6    7    4      4833.03        52.71      5900.24 o
  -5    7    4      2647.10        55.35      2895.42 o
  -4    7    4      1183.36        55.50       449.59 o
  -3    7    4       311.88        68.23       635.26 o
  -2    7    4      5904.39       248.69      5961.86 o
  -1    7    4     46664.64        60.84     41548.52 o
   0    7    4      1367.52        29.38      1832.46 o
   1    7    4      6895.64        39.44      6563.22 o
   2    7    4     15138.84        40.45     15580.32 o
   3    7    4       146.41        94.48       282.34 o
 -10    8    4      3186.60        69.06      3411.72 o
  -9    8    4       410.06       171.35       331.35 o
  -8    8    4       321.84       198.25       104.08 o
  -7    8    4       393.63       104.24       557.15 o
  -6    8    4      6947.22        52.85      6991.33 o
  -5    8    4        32.60       391.64        67.26 o
  -4    8    4     51865.51        54.32     43528.71 o
  -3    8    4    367939.30        79.74    313706.29 o
  -2    8    4    197366.95       106.71    197202.82 o
  -1    8    4     62310.14        59.29     58487.06 o
   0    8    4     26360.77        43.30     21381.68 o
   1    8    4      6159.11        41.73      8577.67 o
   2    8    4       272.91        53.73        38.45 o
   3    8    4        20.61       495.06         0.16 o
 -10    9    4       277.22       147.87         3.24 o
  -9    9    4       727.92       162.56      1340.01 o
  -8    9    4       345.96       296.53       112.40 o
  -7    9    4      2166.90        65.61      2116.72 o
  -6    9    4     21339.37        77.97     19550.66 o
  -5    9    4     10269.80        70.22     10986.76 o
  -4    9    4    106113.06        72.59     95884.65 o
  -3    9    4      3810.59       102.62      5900.24 o
  -2    9    4    136611.55       114.06    137539.24 o
  -1    9    4     13778.06        68.23     17748.25 o
   0    9    4      1579.27        43.69      2581.51 o
   1    9    4       425.60        80.82       615.25 o
   2    9    4        32.49       353.06        31.37 o
   3    9    4       289.00        25.50       484.16 o
 -10   10    4       954.81        95.06       948.96 o
  -9   10    4       118.81       313.64         9.00 o
  -8   10    4      2376.56        59.14      2116.72 o
  -7   10    4       265.36       114.28       324.11 o
  -6   10    4      5087.97        51.84      4226.43 o
  -5   10    4      5548.76        81.54      6891.33 o
  -4   10    4      2196.80        38.32      2343.35 o
  -3   10    4     15590.02        49.70     17219.27 o
  -2   10    4      2881.54        69.56      3995.59 o
  -1   10    4     11094.41        50.13     12954.83 o
   0   10    4       252.81        30.47         9.00 o
   1   10    4      3069.16        58.22      2725.76 o
   2   10    4       128.82       113.00         0.64 o
  -9   11    4        41.47      2198.67       538.42 o
  -8   11    4      7974.49        50.27      7711.45 o
  -7   11    4      9850.56        49.56      9804.32 o
  -6   11    4     11314.58       107.54     13414.18 o
  -5   11    4       267.98       104.04       676.23 o
  -4   11    4      1551.57        45.97      1815.38 o
  -3   11    4      1151.92        69.06      1050.12 o
  -2   11    4       350.06        29.59       282.34 o
  -1   11    4      1936.88        53.73      1521.52 o
   0   11    4       973.44        56.70       718.48 o
   1   11    4      4984.36       136.89      4598.40 o
  -6   12    4      1513.21        59.44      2343.35 o
  -5   12    4       156.25        71.74         0.04 o
  -4   12    4       361.76        66.26        21.17 o
  -3   12    4      2651.22        69.72      2916.99 o
  -2   12    4       519.38        61.94       912.35 o
  -1   12    4       846.23        30.80      1282.07 o
   0   12    4       101.00        93.51         4.84 o
  -6   13    4        69.06       110.88        51.86 o
  -5   13    4     10320.53       755.70     16853.75 o
  -4   13    4       239.01        77.97       269.05 o
  -3   13    4        52.71       248.69       148.89 o
   2  -14    5       249.96        86.86        88.39 o
   3  -14    5        47.33       324.00       484.16 o
   4  -14    5       232.87       114.70        19.37 o
  -1  -13    5      1389.80        76.74      1632.71 o
   0  -13    5       393.23        50.13       179.62 o
   1  -13    5      1978.47        49.98      1972.03 o
   2  -13    5      5068.02       140.19      6530.85 o
   3  -13    5       658.44        67.57       829.72 o
   4  -13    5      1440.96        52.85      1600.54 o
   5  -13    5      1624.90        50.55      1414.24 o
   6  -13    5      3676.00       129.05      3601.22 o
  -2  -12    5       272.25        96.63       416.30 o
  -1  -12    5       268.30       126.34         1.44 o
   0  -12    5     26008.01       190.44     32555.19 o
   1  -12    5       532.69        77.09       529.18 o
   2  -12    5      1022.72        53.00       458.12 o
   3  -12    5      2245.81        66.59      2247.52 o
   4  -12    5       684.87        25.60      1552.89 o
   5  -12    5        64.32       281.57       153.81 o
   6  -12    5      4730.69        99.80      4790.26 o
   7  -12    5       243.67       112.15       324.11 o
  -3  -11    5       228.31       168.22         0.04 o
  -2  -11    5      3686.92       173.45      4020.92 o
  -1  -11    5     34139.95       147.87     35506.59 o
   0  -11    5       720.92       109.20       163.90 o
   1  -11    5      5604.02       110.88      7432.96 o
   2  -11    5       935.75        38.07       585.84 o
   3  -11    5        92.74       243.67       201.71 o
   4  -11    5       545.22        42.64       615.25 o
   5  -11    5       289.00        45.83         9.00 o
   6  -11    5       549.90        63.04       256.09 o
   7  -11    5      6275.81       224.10      7125.77 o
   8  -11    5       581.77        85.93       615.25 o
  -4  -10    5       894.01        95.26       762.02 o
  -3  -10    5      4262.78        87.98      4278.61 o
  -2  -10    5      3452.74       100.60      3820.53 o
  -1  -10    5       220.23       183.87         1.96 o
   0  -10    5      3804.42       103.23      3388.39 o
   1  -10    5     16111.22       214.92     16957.79 o
   2  -10    5     10668.82       180.63      9180.75 o
   3  -10    5      8695.56       124.10      9568.08 o
   4  -10    5     21969.17        68.72     22268.18 o
   5  -10    5     45531.02       217.86     33646.96 o
   6  -10    5      1009.97        67.40      2343.35 o
   7  -10    5      1014.42        47.33      1849.63 o
   8  -10    5       665.12       282.24       912.35 o
  -5   -9    5     10962.09       120.56     14694.42 o
  -4   -9    5       616.53        91.39       484.16 o
  -3   -9    5       456.25        58.52        19.37 o
  -2   -9    5       205.92       127.24       249.72 o
  -1   -9    5       507.60        51.84       762.02 o
   0   -9    5      3491.63       135.72      4020.92 o
   1   -9    5     10737.10       174.24      9142.46 o
   2   -9    5     13649.25        75.34     11624.78 o
   3   -9    5     24623.89        39.69     17166.82 o
   4   -9    5    108524.12       109.20    102947.52 o
   5   -9    5     13971.24       457.96     15982.38 o
   6   -9    5        87.80       252.81       432.79 o
   7   -9    5       159.77       110.46       275.65 o
   8   -9    5       367.87        63.68       237.24 o
   9   -9    5       298.25       332.33       576.20 o
  -6   -8    5      4327.01        77.62      7432.96 o
  -5   -8    5      5671.60        98.21      6595.67 o
  -4   -8    5      3142.72        64.96      4707.55 o
  -3   -8    5        12.53      1729.73        12.96 o
  -2   -8    5       143.52       125.44        64.02 o
  -1   -8    5      5474.52       182.52      5869.55 o
   0   -8    5      1255.99        27.88      2116.72 o
   1   -8    5     78388.80        87.61     76533.49 o
   2   -8    5     94457.88        88.92     90511.31 o
   3   -8    5    148756.78       131.79    128637.54 o
   4   -8    5    259396.68       432.64    226081.76 o
   5   -8    5     32779.10       108.37     30635.38 o
   6   -8    5     11022.90        91.78     11841.45 o
   7   -8    5       391.64       110.25       169.06 o
   8   -8    5       439.32        67.08       201.71 o
   9   -8    5       135.96       105.27        67.26 o
  -6   -7    5      4933.66       102.01      5243.54 o
  -5   -7    5      3025.00        68.89      3250.10 o
  -4   -7    5     25093.73       137.59     23233.63 o
  -3   -7    5      4781.72        42.64      5272.55 o
  -2   -7    5     19586.00       105.68     20916.25 o
  -1   -7    5       924.77        31.14      1521.52 o
   0   -7    5      4781.72        18.58      7092.04 o
   1   -7    5     15418.19        12.39     14645.96 o
   2   -7    5     19318.22        25.60     15331.63 o
   3   -7    5    109607.34        32.38     93912.78 o
   4   -7    5       -19.01      1319.14         4.84 o
   5   -7    5      5933.62        32.26      5185.76 o
   6   -7    5      2656.37        49.00      3295.88 o
   7   -7    5      5399.31        69.89      7817.21 o
   8   -7    5      1192.32        68.23      1521.52 o
   9   -7    5       552.72        82.63       566.63 o
  -6   -6    5      1374.93        52.42      1369.46 o
  -5   -6    5     12336.54        85.93     12104.10 o
  -4   -6    5      7098.06        39.69      8030.88 o
  -3   -6    5     37729.18        48.02     36876.49 o
  -2   -6    5     78114.66        29.38     80342.78 o
  -1   -6    5      7772.19        53.00      9296.11 o
   0   -6    5       726.84        21.07       773.10 o
   1   -6    5       272.58        45.02      2285.61 o
   2   -6    5      4542.76        48.16      1698.02 o
   3   -6    5       115.99       834.63       243.44 o
   4   -6    5     41836.61        76.91     31623.55 o
   5   -6    5       189.89       162.82       475.40 o
   6   -6    5     10198.98       142.32     12280.80 o
   7   -6    5      2012.42        63.04      2684.15 o
   8   -6    5       392.83       105.27       986.29 o
   9   -6    5       420.66        69.72       408.18 o
  -8   -5    5      1247.50        65.77      1648.92 o
  -7   -5    5      3719.78       180.36      4901.66 o
  -6   -5    5      9773.30        49.56      8838.99 o
  -5   -5    5      2592.85        51.55      3649.40 o
  -4   -5    5       109.83       158.00       163.90 o
  -3   -5    5    123587.40        65.93    122121.74 o
  -2   -5    5       781.76        21.34         1.44 o
  -1   -5    5      1258.12        26.73      1714.54 o
   0   -5    5     46139.04        75.52     23847.44 o
   1   -5    5      3177.58        50.13      1253.58 o
   2   -5    5      2317.46        47.61      3204.65 o
   3   -5    5      4887.41        51.98      9489.98 o
   4   -5    5     38451.29        29.59     37184.44 o
   5   -5    5      9265.99        52.42      5626.91 o
   6   -5    5       179.56       189.61       520.02 o
   7   -5    5       139.24       277.89       100.03 o
   8   -5    5      4821.91        90.06      7676.36 o
   9   -5    5        45.43       216.09       148.89 o
  -9   -4    5      3477.46        59.14      3722.26 o
  -8   -4    5      2321.31        82.26      2190.98 o
  -7   -4    5       305.55       183.33       605.37 o
  -6   -4    5        71.06       369.02        81.03 o
  -5   -4    5      1016.33        49.98      1747.83 o
  -4   -4    5      4895.80        68.89      4652.82 o
  -3   -4    5       205.35        36.84        88.39 o
  -2   -4    5     15838.22        59.44     11070.79 o
  -1   -4    5      2555.30        23.62      5272.55 o
   0   -4    5    196798.70        62.73    180856.32 o
   1   -4    5       302.76        44.49       262.53 o
   2   -4    5     38337.64        84.82     40173.77 o
   3   -4    5     25281.00        60.22     33281.04 o
   4   -4    5     37546.81        26.42     36036.25 o
   5   -4    5     27939.12        53.73     27764.97 o
   6   -4    5         5.15      7630.02       116.68 o
   7   -4    5     34517.92        90.25     30495.49 o
   8   -4    5       433.06       186.87       449.59 o
   9   -4    5       557.43       101.40       520.02 o
  -9   -3    5       236.54       217.27       665.87 o
  -8   -3    5      9617.72        75.17     10778.09 o
  -7   -3    5       467.42       173.45       605.37 o
  -6   -3    5      2260.05        56.55      2663.46 o
  -5   -3    5      1345.42        36.12      1714.54 o
  -4   -3    5      3081.36        47.20      4571.31 o
  -3   -3    5      2704.00        45.02      3435.12 o
  -2   -3    5      5356.78        29.70      7159.59 o
  -1   -3    5       126.56        46.92      6338.31 o
   0   -3    5    108168.63        39.94     84826.18 o
   1   -3    5    701021.05      2720.67    672627.90 o
   2   -3    5     44948.24        21.72     22808.73 o
   3   -3    5      2169.70        27.88      4437.06 o
   4   -3    5     29470.59        34.57     26643.27 o
   5   -3    5     14718.54        71.74     14742.96 o
   6   -3    5      2945.23        61.78      4046.33 o
   7   -3    5      1043.94        80.28      1429.32 o
   8   -3    5      2802.64       143.52      2852.53 o
   9   -3    5       255.36       103.02      1076.20 o
  -9   -2    5        41.86      1236.23        51.86 o
  -8   -2    5      3343.15        78.32      3746.71 o
  -7   -2    5      3009.62        61.15      3365.14 o
  -6   -2    5       111.30        93.90         0.36 o
  -5   -2    5     11250.84        30.03     10530.33 o
  -4   -2    5     20189.57        57.76     20743.03 o
  -3   -2    5     71754.34        30.80     75650.63 o
  -2   -2    5    104555.22        35.28    101667.89 o
  -1   -2    5      1346.89        28.20      2480.88 o
   0   -2    5     35902.67        58.98     42532.85 o
   1   -2    5    398261.97       381.42    393011.40 o
   2   -2    5     62165.45        82.45     58100.69 o
   3   -2    5    166447.68       205.06    139026.94 o
   4   -2    5      4530.64        33.41      5272.55 o
   5   -2    5        88.17       476.55        46.26 o
   6   -2    5      4111.37        62.41      3295.88 o
   7   -2    5      7504.76        54.46      7467.49 o
   8   -2    5       654.85       118.81      1197.57 o
 -10   -1    5        10.69      3572.45         2.56 o
  -9   -1    5       364.81       156.50       179.62 o
  -8   -1    5      1615.24       114.92      1225.42 o
  -7   -1    5      1050.41       120.12      1197.57 o
  -6   -1    5     10547.29        76.56     14118.22 o
  -5   -1    5    330820.53       149.82    302382.49 o
  -4   -1    5      8532.22        54.46     10285.44 o
  -3   -1    5    187844.23        52.71    188246.22 o
  -2   -1    5     10791.05        31.47     18502.27 o
  -1   -1    5    216578.54        34.81    216112.26 o
   0   -1    5     54070.20        69.56     53379.09 o
   1   -1    5     95462.46       135.72    103075.92 o
   2   -1    5      6814.50        37.82      5360.06 o
   3   -1    5       925.38        67.24      2061.86 o
   4   -1    5     48598.20        22.56     47889.67 o
   5   -1    5      1062.11        80.64      1537.16 o
   6   -1    5      2584.71        73.79      2500.85 o
   7   -1    5      5629.50        52.71      6759.13 o
   8   -1    5       226.20       148.35       121.04 o
 -10    0    5       303.46       159.52       484.16 o
  -9    0    5       256.32       231.65        67.26 o
  -8    0    5      6562.62        68.89      5992.79 o
  -7    0    5      4716.94        85.01      5596.94 o
  -6    0    5    146972.56       172.40    120449.81 o
  -5    0    5    433661.76       263.74    346331.90 o
  -4    0    5    242841.98       158.26    287822.48 o
  -3    0    5      3159.56        32.38      5418.80 o
  -2    0    5    347439.51       161.04    346331.90 o
  -1    0    5      6793.06        32.15     10530.33 o
   0    0    5     40711.13        61.00      8990.09 o
   1    0    5        38.56      1078.47      1584.58 o
   2    0    5    278087.48       655.36    249285.10 o
   3    0    5       548.96        90.44       295.94 o
   4    0    5     17691.66        59.14     19494.77 o
   5    0    5     36825.61       179.83     34682.19 o
   6    0    5     38021.10       114.92     38115.95 o
   7    0    5      2460.16       221.12      2304.78 o
   8    0    5       545.22       100.80      1142.83 o
 -10    1    5       346.33       205.35        12.96 o
  -9    1    5      3286.73        80.82      3114.70 o
  -8    1    5      1454.66        88.74      1239.46 o
  -7    1    5     62310.14        63.04     49123.20 o
  -6    1    5     11670.48        37.58     12104.10 o
  -5    1    5     31680.44        53.14     17429.91 o
  -4    1    5    108919.80        76.91    104881.98 o
  -3    1    5     30789.72        34.81     30845.81 o
  -2    1    5    183286.73        31.58    168156.97 o
  -1    1    5      -181.71       112.15        38.45 o
   0    1    5      9976.01        22.85     18611.27 o
   1    1    5    101251.24        95.26     95760.81 o
   2    1    5       399.60        98.41       353.56 o
   3    1    5     10621.36        51.55     18339.37 o
   4    1    5     16993.73        68.06     21734.12 o
   5    1    5    141360.96        85.38    124368.90 o
   6    1    5     26027.37       222.61     18720.58 o
   7    1    5       164.61       266.67         5.76 o
   8    1    5       325.44        95.26       520.02 o
 -10    2    5      6905.61        83.54      6086.06 o
  -9    2    5       247.75       313.64       384.29 o
  -8    2    5     11515.44        71.57     12060.13 o
  -7    2    5        75.52       939.42        73.99 o
  -6    2    5      2716.49        50.69      2746.69 o
  -5    2    5     24705.55        42.90     26058.79 o
  -4    2    5     35853.42        75.00     29114.22 o
  -3    2    5    294783.84        80.28    300844.49 o
  -2    2    5     13257.22        40.20      9257.58 o
  -1    2    5    237412.56       177.16    283545.83 o
   0    2    5     27343.93        88.92     46412.89 o
   1    2    5     14175.28        46.24     11667.95 o
   2    2    5     14942.62        63.68     12548.25 o
   3    2    5       932.69        33.29       625.21 o
   4    2    5     27848.93        35.16     28368.17 o
   5    2    5         3.50     12864.10        23.05 o
   6    2    5       839.26        92.93       924.47 o
   7    2    5       724.69        77.97      1183.76 o
 -11    3    5        89.87       342.25       174.30 o
 -10    3    5       556.96       214.62        81.03 o
  -9    3    5      1616.04        90.06      1884.20 o
  -8    3    5     19010.89        60.06     15881.38 o
  -7    3    5      6286.90        72.59      4986.05 o
  -6    3    5      1360.87        72.08      1459.73 o
  -5    3    5      1295.28        54.91       510.93 o
  -4    3    5     51420.10        54.46     39694.09 o
  -3    3    5       642.62        29.92       331.35 o
  -2    3    5     33193.20        52.56     38507.49 o
   0    3    5       314.35        29.05         2.56 o
   1    3    5       887.44        31.58       595.56 o
   2    3    5     22548.03        22.28     25225.99 o
   3    3    5      3085.80        33.64      3026.03 o
   4    3    5      1661.38        52.56      2172.30 o
   5    3    5       592.44        61.15       806.83 o
   6    3    5       239.94        96.63       529.18 o
   7    3    5       278.89        90.25         3.24 o
 -11    4    5       196.00       192.93        11.56 o
 -10    4    5       593.41       149.08         0.36 o
  -9    4    5       912.64       196.28      1632.71 o
  -8    4    5      4963.20        68.89      5185.76 o
  -7    4    5    138012.25       299.29    119341.59 o
  -6    4    5       254.08       227.41        57.78 o
  -5    4    5        69.39       562.64        57.78 o
  -4    4    5     30175.16        80.82     40093.62 o
  -3    4    5      5243.21        47.33      2938.64 o
  -2    4    5     52789.66        66.91     52184.24 o
  -1    4    5      3282.14        48.44      3204.65 o
   0    4    5     53227.10        76.04     59556.18 o
   1    4    5      5455.30        48.44      6595.67 o
   2    4    5     14774.40        67.57     16236.26 o
   3    4    5      1124.93        39.06      1429.32 o
   4    4    5       753.50        49.14       784.27 o
   5    4    5       103.43       225.00        81.03 o
   6    4    5      1190.25        61.15       912.35 o
 -11    5    5       137.59       199.66       225.08 o
 -10    5    5      2261.00        72.76      4278.61 o
  -9    5    5       -26.01      1820.73         6.76 o
  -8    5    5     34029.18        98.60     34682.19 o
  -7    5    5        72.76      1152.60         9.00 o
  -6    5    5     31353.78        53.44     33941.14 o
  -5    5    5     97562.52        89.11    100142.89 o
  -4    5    5     29357.40        31.14     26252.89 o
  -3    5    5     23076.65        81.72     25608.68 o
  -2    5    5      4497.04        47.75      6402.17 o
  -1    5    5      8608.13       115.99      7817.21 o
   0    5    5     10367.31       119.46      9373.42 o
   1    5    5       110.67        60.37       225.08 o
   2    5    5      1632.97        52.13      2285.61 o
   3    5    5      3970.26        52.42      7092.04 o
   4    5    5       184.42       113.42        14.44 o
   5    5    5       348.20        58.37       400.14 o
   6    5    5      2785.73        43.03      2767.70 o
 -11    6    5       276.22       141.37        54.78 o
 -10    6    5       423.54       175.56       213.23 o
  -9    6    5      2047.56        89.49      1505.95 o
  -8    6    5      5109.39        63.04      4957.84 o
  -7    6    5       152.52      1160.76       392.17 o
  -6    6    5     15126.54       102.01     19327.55 o
  -5    6    5       696.96        77.79       576.20 o
  -4    6    5     72608.69        67.57     67311.17 o
  -3    6    5       927.81        44.09       585.84 o
  -2    6    5     20240.75       137.36     19718.84 o
  -1    6    5       446.48        58.06       158.81 o
   0    6    5      2589.79        30.80      3673.60 o
   1    6    5       197.96        58.83       185.02 o
   2    6    5      1690.03        56.55      1325.41 o
   3    6    5     28284.51       101.20     35431.24 o
   4    6    5      1089.66        74.65      1521.52 o
   5    6    5      3081.36        70.06      3026.03 o
 -11    7    5      2134.44       123.21      2960.36 o
 -10    7    5      1352.77        82.63       762.02 o
  -9    7    5       670.81       105.06      1089.37 o
  -8    7    5      8293.74        49.56      9725.26 o
  -7    7    5     17814.24        86.68     19662.70 o
  -6    7    5     31240.56        70.39     30355.93 o
  -5    7    5      3408.22        40.96      3995.59 o
  -4    7    5     18629.52        76.56     23662.46 o
  -3    7    5     12185.95        66.26     13367.89 o
  -2    7    5     22668.31        35.88     25672.74 o
  -1    7    5       552.72        62.09       557.15 o
   0    7    5       825.99        70.56      1731.15 o
   1    7    5        91.01       131.79        36.01 o
   2    7    5     22389.14        58.98     24594.57 o
   3    7    5       156.25        78.32       416.30 o
 -10    8    5       260.82       172.13        19.37 o
  -9    8    5      1580.06        99.00      1239.46 o
  -8    8    5       275.89        54.46        31.37 o
  -7    8    5      1371.22        55.65      1989.83 o
  -6    8    5      7281.21        56.55      7467.49 o
  -5    8    5     39053.66        47.33     38350.63 o
  -4    8    5     97113.26        72.42     92934.53 o
  -3    8    5    424009.35       183.60    381806.20 o
  -2    8    5    103252.97        64.32     98755.10 o
  -1    8    5     20272.06        46.10     21206.55 o
   0    8    5       894.61        34.22      1011.58 o
   1    8    5       614.05        41.86       852.93 o
   2    8    5       111.09        63.68        46.26 o
 -10    9    5      1801.15        84.82      1714.54 o
  -9    9    5       119.03       146.41        77.47 o
  -8    9    5       341.51       192.65       302.86 o
  -7    9    5      1199.24        70.06      1197.57 o
  -6    9    5      4337.54        49.56      5961.86 o
  -5    9    5      4025.90        72.42      4410.45 o
  -4    9    5    227691.21       113.85    199340.50 o
  -3    9    5      4817.75       153.51      4571.31 o
  -2    9    5      5350.92        32.49      7193.48 o
  -1    9    5      1500.79       315.42      5900.24 o
   0    9    5      1920.19        56.40      2080.06 o
   1    9    5       102.62       186.87        40.97 o
   2    9    5       143.52        25.81         0.04 o
 -10   10    5       889.83        86.30      1156.39 o
  -9   10    5      4038.60       128.82      3625.27 o
  -8   10    5       850.31        85.01       566.63 o
  -7   10    5      6283.73        50.69      7432.96 o
  -6   10    5      4148.65        53.29      5185.76 o
  -5   10    5      3776.10       136.42      1568.69 o
  -4   10    5      7111.55       159.52      7193.48 o
  -3   10    5      5050.94        50.27      6086.06 o
  -2   10    5      4507.78        46.51      5596.94 o
  -1   10    5     10528.81       625.50     14118.22 o
   0   10    5       604.67        46.38       784.27 o
   1   10    5      2352.25        61.31      2209.75 o
  -9   11    5      2479.04        67.24      2895.42 o
  -8   11    5       700.66        95.65       275.65 o
  -7   11    5     16391.68        66.91     15035.85 o
  -6   11    5       242.42        79.21        67.26 o
  -4   11    5      2484.03       144.96      2520.89 o
  -3   11    5       276.56        72.42      1011.58 o
  -2   11    5       112.36        41.99        29.17 o
  -1   11    5       681.21        43.56       576.20 o
   0   11    5       306.95        57.15       888.34 o
  -6   12    5      6102.73       124.99      6434.22 o
  -5   12    5       727.92        29.92       740.09 o
  -4   12    5        94.28       120.56       368.76 o
  -3   12    5       396.41       104.24       676.23 o
  -2   12    5       344.84        47.61       134.61 o
  -1   12    5      1639.44       126.34      2788.78 o
  -6   13    5        63.04        44.09        92.19 o
  -5   13    5      3123.69       486.64      6628.21 o
  -4   13    5      2282.93       102.21      3341.97 o
   0  -13    6      2305.92        80.82      3137.06 o
   1  -13    6       741.47        94.87      1239.46 o
   2  -13    6       731.16        52.56      1369.46 o
   3  -13    6       513.93        96.63       729.25 o
   4  -13    6      1824.14        80.28      2247.52 o
   5  -13    6      3876.31       160.02      5128.30 o
  -2  -12    6      5924.38       199.94      9257.58 o
  -1  -12    6      2881.54       119.90      3625.27 o
   0  -12    6      3887.52        92.35      4598.40 o
   1  -12    6      3473.92       107.12      3505.83 o
   2  -12    6      1436.41        49.00      1665.20 o
   3  -12    6       531.76        87.61      1115.94 o
   4  -12    6       291.38        56.40       130.00 o
   5  -12    6      3419.91       105.88      4625.57 o
   6  -12    6      1237.63       128.82      1698.02 o
  -3  -11    6       265.69        85.01        46.26 o
  -2  -11    6      2177.16        72.25      2622.33 o
  -1  -11    6     15309.11       472.19     16853.75 o
   0  -11    6       366.34        80.46        49.02 o
   1  -11    6      2714.41        72.59      3529.56 o
   2  -11    6      3515.30        86.30      4598.40 o
   3  -11    6       574.08        61.78       269.05 o
   4  -11    6       253.45        93.51       595.56 o
   5  -11    6      1630.54       176.89      1444.49 o
   6  -11    6      7747.52       149.33      7888.11 o
  -4  -10    6       156.00       112.36        49.02 o
  -3  -10    6      2485.02        72.25      1681.57 o
  -2  -10    6      1822.44        68.72      1648.92 o
  -1  -10    6      1489.19        49.00      1490.46 o
   0  -10    6      8482.41       209.38      8430.10 o
   1  -10    6      8805.95       172.40     10571.42 o
   2  -10    6     20380.42       144.48     20916.25 o
   3  -10    6      8945.38        73.79      9764.75 o
   4  -10    6       249.32       303.46        81.03 o
   5  -10    6      6494.75        88.17      2916.99 o
   6  -10    6      1026.56        47.61      2266.53 o
   7  -10    6       657.41        98.41       751.01 o
   8  -10    6      2269.57       160.53      1369.46 o
  -5   -9    6       628.50        66.26       302.86 o
  -4   -9    6       475.24        87.24       466.72 o
  -3   -9    6       476.55        72.42        31.37 o
  -2   -9    6      3048.14        87.98      2809.95 o
  -1   -9    6      3527.17        94.87      3649.40 o
   0   -9    6     16096.00       143.28     16083.69 o
   1   -9    6      7938.81       180.36      8689.18 o
   2   -9    6     49929.90        46.38     44536.09 o
   3   -9    6     13940.52        72.93     12414.17 o
   4   -9    6     15131.46        45.43     14070.73 o
   5   -9    6      9260.21        93.70      9451.04 o
   6   -9    6      2171.56       103.63      2809.95 o
   7   -9    6       436.39        57.15      1063.12 o
   8   -9    6        98.21        74.48        81.03 o
  -6   -8    6      2614.28        93.32      2561.23 o
  -5   -8    6      1388.31        61.94      2061.86 o
  -4   -8    6      3245.58        71.40      3114.70 o
  -3   -8    6       295.50        70.22         5.76 o
  -2   -8    6      2007.04        41.60      2601.88 o
  -1   -8    6       834.05        39.06      1076.20 o
   0   -8    6      1739.72        32.04      3004.06 o
   1   -8    6       671.33        31.25       116.68 o
   2   -8    6    358429.72        94.48    288037.15 o
   3   -8    6    115416.47        87.24    101540.36 o
   4   -8    6     83214.94       194.88     76422.85 o
   5   -8    6      1386.07        44.49       973.77 o
   6   -8    6      4951.94        60.68      6891.33 o
   7   -8    6       354.57       131.33        57.78 o
   8   -8    6       556.96        61.78       751.01 o
  -6   -7    6       199.37        80.82       529.18 o
  -5   -7    6       558.38        68.23      1011.58 o
  -4   -7    6       191.82        76.56       547.75 o
  -3   -7    6       -22.75       490.18        27.05 o
  -2   -7    6        57.61       183.33        92.19 o
  -1   -7    6      5173.92        83.36      4200.46 o
   0   -7    6       346.70        20.16       900.31 o
   1   -7    6       739.84        31.36      1459.73 o
   2   -7    6     13560.60        62.88     15580.32 o
   3   -7    6      9704.22        58.68     14791.57 o
   4   -7    6       166.93        97.02        67.26 o
   5   -7    6      5932.08        82.63      8763.93 o
   6   -7    6      4098.56        62.41      4817.99 o
   7   -7    6       166.15       154.50        11.56 o
   8   -7    6      1496.14       111.30      1919.09 o
  -6   -6    6      2025.90        52.71      3505.83 o
  -5   -6    6       206.78        82.45       104.08 o
  -4   -6    6     27562.64        39.94     32917.11 o
  -3   -6    6     42497.82        53.29     43195.48 o
  -2   -6    6     24501.64        57.15     19438.95 o
  -1   -6    6      1253.87        35.16      2061.86 o
   0   -6    6     11506.85        40.96      2725.76 o
   1   -6    6      3731.99        46.92      5477.86 o
   2   -6    6      3735.65        41.22      3845.30 o
   3   -6    6      5907.46        37.70      9451.04 o
   4   -6    6       504.45        45.29      1731.15 o
   5   -6    6       208.80       145.20       729.25 o
   6   -6    6     12278.86       162.82     11581.68 o
   7   -6    6       402.40       120.12       353.56 o
   8   -6    6       349.69       141.37       213.23 o
  -8   -5    6       678.08        85.56       557.15 o
  -7   -5    6       340.03        76.56        16.01 o
  -6   -5    6      1029.13        45.56      1076.20 o
  -5   -5    6        26.11       489.29       324.11 o
  -4   -5    6      9984.01        75.86     11282.26 o
  -3   -5    6     32432.41        33.18     28773.91 o
  -2   -5    6       696.96        38.81       948.96 o
  -1   -5    6      3146.09       172.40      1849.63 o
   0   -5    6     19032.96        45.56      1011.58 o
   1   -5    6      7255.63        49.70      9843.98 o
   2   -5    6     16871.41        72.76     15881.38 o
   3   -5    6     19558.02        33.64     24344.25 o
   4   -5    6     44499.90        60.22     43779.47 o
   5   -5    6      4401.00        47.47      4278.61 o
   6   -5    6      9854.53       139.95     14165.80 o
   7   -5    6      2898.75        64.64      1884.20 o
   8   -5    6        89.49       390.46      1024.35 o
  -9   -4    6       662.55       100.20      1552.89 o
  -8   -4    6       165.38       184.69       309.86 o
  -7   -4    6      5840.02        52.56      5747.59 o
  -6   -4    6      7298.28        63.20      8577.67 o
  -5   -4    6     51492.69        49.98     52184.24 o
  -4   -4    6       151.29        95.84       130.00 o
  -3   -4    6     47939.10        43.03     55431.94 o
  -2   -4    6     14818.19        62.73     20114.05 o
  -1   -4    6     32692.26        89.68     36876.49 o
   0   -4    6      8886.83        68.89      8651.93 o
   1   -4    6     12144.04        41.34     10489.31 o
   2   -4    6     81122.43        59.44     52550.44 o
   3   -4    6      8723.56        51.41     12954.83 o
   4   -4    6      7175.78        15.60      5777.96 o
   5   -4    6      4568.41        58.37      8138.80 o
   6   -4    6       459.24       150.31       615.25 o
   7   -4    6      5321.70        79.57      6211.54 o
   8   -4    6      1267.36        68.72      2247.52 o
  -9   -3    6      2603.04       121.66      3004.06 o
  -8   -3    6       177.42       362.14         0.36 o
  -7   -3    6        86.49       406.02        57.78 o
  -6   -3    6      9177.64        37.95      9568.08 o
  -5   -3    6      3858.89        55.06      5418.80 o
  -4   -3    6       294.47        49.98       219.11 o
  -3   -3    6       597.31        30.80       392.17 o
  -2   -3    6     56548.84        50.69     68457.75 o
  -1   -3    6     12904.96        78.15     14309.01 o
   0   -3    6    264895.50        76.39    261414.01 o
   1   -3    6    560506.77       356.45    454699.70 o
   2   -3    6      1752.26        44.22       557.15 o
   3   -3    6     86494.81        51.12     75870.87 o
   4   -3    6       213.74       215.50      2247.52 o
   5   -3    6     11524.02        60.37     12593.11 o
   6   -3    6     14184.81        64.64     13137.61 o
   7   -3    6       808.83       109.62       346.08 o
   8   -3    6      1998.98        61.94      3048.07 o
  -9   -2    6       152.03       380.64       125.48 o
  -8   -2    6       111.09       496.40        14.44 o
  -7   -2    6      1730.56        78.68      1798.37 o
  -6   -2    6      3657.83        95.06      1989.83 o
  -5   -2    6       -38.32       459.24       163.90 o
  -4   -2    6       434.72        36.00        84.67 o
  -3   -2    6     16752.12        49.42     15430.87 o
  -2   -2    6      3546.20        35.05      5014.34 o
  -1   -2    6     30874.00        37.45     26905.12 o
   0   -2    6    300501.31        75.34    248287.36 o
   1   -2    6    117848.02        84.27    116593.46 o
   2   -2    6      1338.10        58.68      2098.35 o
   3   -2    6      3594.00        49.42      3482.18 o
   4   -2    6     26357.52        55.06     25736.88 o
   5   -2    6      5304.21        42.12      5656.96 o
   6   -2    6       140.90       314.71       392.17 o
   7   -2    6       721.46        82.63       538.42 o
   8   -2    6       369.79        98.01       185.02 o
 -10   -1    6       236.85       207.65        16.01 o
  -9   -1    6      2320.35        82.63      1681.57 o
  -8   -1    6        41.22      1525.68       112.40 o
  -7   -1    6     59785.14        64.32     52367.18 o
  -6   -1    6     55922.79        90.06     33354.06 o
  -5   -1    6    323874.81        78.50    326380.02 o
  -4   -1    6    158547.31       107.95    160214.32 o
  -3   -1    6     86618.38        87.05     88834.10 o
  -2   -1    6      2529.08        30.03      4490.52 o
  -1   -1    6     46225.00        54.91     51093.31 o
   0   -1    6     31516.90        37.95     31908.77 o
   1   -1    6     49128.72        61.94     39138.10 o
   2   -1    6       929.64        67.24       231.12 o
   3   -1    6     23808.49       113.00     24720.22 o
   4   -1    6     47188.87       122.32     47977.26 o
   5   -1    6       202.49       298.60       112.40 o
   6   -1    6     16381.44        57.76     15282.14 o
   7   -1    6       648.72       132.48       615.25 o
   8   -1    6       190.72       104.65        81.03 o
 -10    0    6       302.06       219.93        10.24 o
  -9    0    6       483.56       301.72       158.81 o
  -8    0    6      6756.84        78.68      6792.06 o
  -7    0    6     56992.01       102.01     42946.39 o
  -6    0    6    132546.96       124.32     85760.90 o
  -5    0    6    150823.49        76.56    142932.43 o
  -4    0    6     55370.80        47.89     59458.59 o
  -3    0    6    113838.76        94.28     80116.14 o
  -2    0    6    140715.01        46.10    134001.40 o
  -1    0    6     16205.29        58.52     15680.35 o
   0    0    6     67091.36       258.24     61822.91 o
   1    0    6     51970.32        71.57     57811.75 o
   2    0    6       110.25       523.95       566.63 o
   3    0    6     39299.10       396.01     33646.96 o
   4    0    6    155851.25        97.02    149819.76 o
   5    0    6        93.70       676.52        29.17 o
   6    0    6      1166.91        79.57       773.10 o
   7    0    6      2172.49        58.83      1832.46 o
 -10    1    6       358.72       179.02        40.97 o
  -9    1    6       171.09       434.72       169.06 o
  -8    1    6      2573.53       103.23      1731.15 o
  -7    1    6     18975.06        54.46     19050.45 o
  -6    1    6    204014.82       174.24    202928.92 o
  -5    1    6     22946.19        91.01     25736.88 o
  -4    1    6     14189.57        42.64     18940.18 o
  -3    1    6     29932.46        70.73     34236.60 o
  -2    1    6    193177.83        61.00    178820.43 o
  -1    1    6    115117.70        80.10    112665.53 o
   0    1    6      3522.42        62.25      4544.30 o
   1    1    6     90763.61        70.06    102178.78 o
   2    1    6     35377.85        41.34     30775.59 o
   3    1    6    113892.75       211.12     98503.81 o
   4    1    6     16335.40        81.18     16134.47 o
   5    1    6     46096.09        78.50     46068.77 o
   7    1    6      1134.34       102.41       876.46 o
 -10    2    6      1489.19       151.29       729.25 o
  -9    2    6      3789.63        74.30      3970.35 o
  -8    2    6      3481.00        77.44      4278.61 o
  -7    2    6     28930.61        53.14     31410.48 o
  -6    2    6     12821.03        72.59     11754.54 o
  -5    2    6      9070.66        65.61      7193.48 o
  -4    2    6     45420.13       116.42     46931.46 o
  -3    2    6       -10.76      3049.25         3.24 o
  -2    2    6     62440.01        90.44     45469.65 o
  -1    2    6      3763.82       146.17      3746.71 o
   0    2    6      2666.69        56.40      8066.77 o
   1    2    6     85036.39       146.65     91355.79 o
   2    2    6     25921.00        33.29     21381.68 o
   3    2    6        25.20       174.50       466.72 o
   4    2    6     39156.49        48.16     35130.66 o
   5    2    6       556.02       158.51       510.93 o
   6    2    6       128.60       163.84       112.40 o
   7    2    6       762.86        84.64       665.87 o
 -11    3    6       384.94       177.16       458.12 o
 -10    3    6       -54.46      1073.22        25.01 o
  -9    3    6       297.56       292.75        57.78 o
  -8    3    6     62440.01       154.26     56282.91 o
  -7    3    6     13130.87        83.17     13881.54 o
  -6    3    6      7298.28       141.37       900.31 o
  -5    3    6       225.60        19.89      1648.92 o
  -4    3    6     14191.96        56.85     19944.20 o
  -3    3    6     44394.49        97.22     44789.74 o
  -2    3    6       -51.27       787.36        11.56 o
  -1    3    6    170916.10       124.99    199340.50 o
   0    3    6     66967.09        54.17     61128.55 o
   1    3    6     13411.96        22.18     13367.89 o
   2    3    6     53833.28        61.31     51364.96 o
   3    3    6      3202.43        59.14      1156.39 o
   4    3    6       511.66        85.19      1142.83 o
   5    3    6       445.21       108.37         0.64 o
   6    3    6       696.43        98.80       998.90 o
 -11    4    6        78.15       393.63         0.64 o
 -10    4    6       792.42       164.35       625.21 o
  -9    4    6      1422.80       102.62      2098.35 o
  -8    4    6     12232.36        61.00     10861.32 o
  -7    4    6      3595.20        77.62      3365.14 o
  -6    4    6     38797.18       105.88     34607.73 o
  -5    4    6      7354.78        30.03      6306.50 o
  -4    4    6      1322.78        42.90      1459.73 o
  -3    4    6     74011.20       222.31     72170.41 o
  -2    4    6     65423.41       156.75     65865.88 o
  -1    4    6       656.38        45.97        43.57 o
   0    4    6      1367.52        34.46      2441.19 o
   1    4    6       125.89        97.22        17.65 o
   2    4    6      1584.04        40.58      1537.16 o
   3    4    6       662.03        75.17      1490.46 o
   4    4    6      2363.90        53.44      2541.02 o
   5    4    6      2263.86        64.00      2324.03 o
   6    4    6       458.39        88.92       538.42 o
 -11    5    6       336.72       143.52        46.26 o
 -10    5    6      1114.89       106.30      1490.46 o
  -9    5    6     10604.88        52.85     11972.42 o
  -8    5    6     17001.55        79.39     16905.73 o
  -7    5    6      5377.29       100.00      3945.18 o
  -6    5    6     33240.58        50.55     32483.05 o
  -5    5    6        88.74        59.44        33.65 o
  -4    5    6      2006.14        43.69      3435.12 o
  -3    5    6     38130.37        38.32     35733.11 o
  -2    5    6     46053.16        81.90     47365.81 o
  -1    5    6       605.65        22.85       282.34 o
   0    5    6     36122.80       141.37     32123.52 o
   1    5    6       184.69        79.39       302.86 o
   2    5    6     28859.21        41.73     30216.68 o
   3    5    6       154.26       219.34        40.97 o
   4    5    6       135.96       154.50       282.34 o
   5    5    6      4038.60       170.30      3722.26 o
 -11    6    6       991.62       117.07      1310.88 o
 -10    6    6       225.60       178.22         0.16 o
  -9    6    6      2278.15        88.55       948.96 o
  -8    6    6      8669.47        56.85     10944.87 o
  -7    6    6     14558.84        66.10     11495.73 o
  -6    6    6      6215.75        61.31       973.77 o
  -5    6    6      1617.65        51.55       784.27 o
  -4    6    6      6552.90        33.87     10407.53 o
  -3    6    6      1079.12        38.32      2852.53 o
  -2    6    6     11115.48       451.99     11667.95 o
  -1    6    6      8159.51        38.44      7711.45 o
   0    6    6      4164.12        53.88      3845.30 o
   1    6    6     77796.37       404.81     92812.61 o
   2    6    6       207.94        62.88       510.93 o
   3    6    6       437.23        77.44       538.42 o
   4    6    6       262.44        77.62       225.08 o
   5    6    6       245.55        73.62        49.02 o
 -10    7    6       158.51       280.56        16.01 o
  -9    7    6       856.73       162.82       625.21 o
  -8    7    6       319.34       156.25       275.65 o
  -7    7    6      3470.39        61.31      3895.08 o
  -6    7    6      1419.03        52.71      1698.02 o
  -5    7    6     16586.86        32.26     18995.28 o
  -4    7    6     68063.59        67.40     65968.59 o
  -3    7    6      6190.54        66.75      6434.22 o
  -2    7    6      8339.34        77.09      8614.76 o
  -1    7    6     12809.71        57.30     11885.03 o
   0    7    6      1686.74        46.65      2725.76 o
   1    7    6      5789.69        36.97      7817.21 o
   2    7    6       257.28        61.31       557.15 o
   3    7    6      3361.68        38.19      3114.70 o
 -10    8    6       199.66       191.55        29.17 o
  -9    8    6      2106.81        72.76      2441.19 o
  -8    8    6       204.78       214.92        60.86 o
  -7    8    6      8357.62        47.06      5869.55 o
  -6    8    6     22332.31        68.72     26123.41 o
  -5    8    6    422344.01        56.40    377369.50 o
  -4    8    6     17213.44        77.26     21032.13 o
  -3    8    6      3723.44        83.91      5507.51 o
  -2    8    6     42094.73        56.85     45299.19 o
  -1    8    6      5936.70        79.21      6023.80 o
   0    8    6        83.91       135.02        46.26 o
   1    8    6       216.97        72.59        67.26 o
 -10    9    6       321.48       179.02         5.76 o
  -9    9    6      1468.42        81.54      1037.19 o
  -8    9    6       296.87       152.03       190.50 o
  -7    9    6      1087.68        62.25      1239.46 o
  -6    9    6     53749.79       214.62     51183.78 o
  -5    9    6     53305.57        90.25     46931.46 o
  -4    9    6     58119.57        98.80     55714.88 o
  -3    9    6       292.07        79.57      1037.19 o
  -2    9    6       674.44        41.99       924.47 o
  -1    9    6      3785.94       115.13      3746.71 o
   0    9    6      1900.09        62.88      2852.53 o
   1    9    6      4274.54        61.15      4817.99 o
  -9   10    6      1407.75        74.65      1197.57 o
  -8   10    6       230.74       186.32       282.34 o
  -7   10    6       228.01       173.19       125.48 o
  -6   10    6      8326.56        63.52      6402.17 o
  -5   10    6     10759.91        55.20      9257.58 o
  -4   10    6        69.06       115.78       449.59 o
  -3   10    6      3100.26        41.09      4174.57 o
  -2   10    6       217.27        89.30       219.11 o
  -1   10    6       615.04        66.10       818.24 o
   0   10    6      3239.89        55.35      2895.42 o
  -8   11    6       233.48        70.90        96.07 o
  -6   11    6        62.73       350.44       269.05 o
  -5   11    6        93.90       139.00       331.35 o
  -4   11    6       625.50       106.92      1584.58 o
  -3   11    6      4226.30       129.05      4200.46 o
  -2   11    6       111.72       146.17         2.56 o
  -1   11    6      3339.68       579.36      5448.29 o
  -5   12    6       468.29       109.20      1239.46 o
  -4   12    6        72.76        92.35        81.03 o
  -3   12    6       482.68        52.13        27.05 o
  -2   12    6       679.64        70.90      1781.44 o
   0  -13    7       839.84        65.77      1444.49 o
   1  -13    7       347.82        97.61       302.86 o
   2  -13    7        70.39       179.29        38.45 o
   3  -13    7      2127.98        68.06      2209.75 o
   4  -13    7      5371.42       161.29      5838.94 o
  -2  -12    7     10677.09       308.00     15183.38 o
  -1  -12    7      8064.04       303.46      8614.76 o
   0  -12    7        66.42       362.52        51.86 o
   1  -12    7      7607.33       238.39      9412.19 o
   2  -12    7        55.80       308.70        36.01 o
   3  -12    7       583.22        74.30       762.02 o
   4  -12    7       508.05        29.48       368.76 o
   5  -12    7       149.33        77.44       262.53 o
  -3  -11    7      1735.56        59.91      3004.06 o
  -2  -11    7       822.54        64.32      1681.57 o
  -1  -11    7      2272.43        71.91      2362.76 o
   0  -11    7      1979.36        52.27      2725.76 o
   1  -11    7       182.79        48.86       125.48 o
   2  -11    7       189.34        77.79       219.11 o
   3  -11    7       161.04        90.25        14.44 o
   4  -11    7       471.32       387.70         3.24 o
   5  -11    7        55.95       117.07        46.26 o
  -4  -10    7       466.13        73.62       262.53 o
  -3  -10    7      7887.22       116.42      8283.81 o
  -2  -10    7       981.57        57.00      1490.46 o
  -1  -10    7     14232.49       218.45     16440.81 o
   0  -10    7     16442.93       193.21     15680.35 o
   1  -10    7       527.62        50.69       615.25 o
   2  -10    7     10318.50       100.00     13137.61 o
   3  -10    7      9449.78       155.00      8356.79 o
   4  -10    7      8550.70       287.30      8393.40 o
   5  -10    7        92.93        96.83        51.86 o
   6  -10    7      1726.40        48.30      1632.71 o
   7  -10    7       124.55       154.01       316.95 o
  -5   -9    7       657.92        44.62      1798.37 o
  -4   -9    7       137.36       105.68       269.05 o
  -3   -9    7       146.41        97.61       108.20 o
  -2   -9    7        32.60       698.02        25.01 o
  -1   -9    7      4286.32        91.39      3529.56 o
   0   -9    7       146.41       113.64       148.89 o
   1   -9    7     32735.66        65.45     34831.36 o
   2   -9    7     81921.89        57.76     75101.45 o
   3   -9    7      4701.84        54.02      7571.57 o
   4   -9    7      1437.93        42.90      1129.34 o
   5   -9    7      7361.64        69.56     10366.75 o
   6   -9    7      1209.65       110.88      1444.49 o
   7   -9    7       253.13        68.72       441.15 o
  -5   -8    7       199.09        49.84         3.24 o
  -4   -8    7       222.61       105.27       282.34 o
  -3   -8    7      9564.84        93.90      9685.84 o
  -2   -8    7      2352.25        56.40      2247.52 o
  -1   -8    7      4630.80        74.13      5243.54 o
   0   -8    7     81990.60        53.73     75760.71 o
   1   -8    7     27672.32        43.56     26578.00 o
   2   -8    7    363814.05       177.96    313258.30 o
   3   -8    7      8708.62        59.75      9607.26 o
   4   -8    7      1669.54        57.61      1648.92 o
   5   -8    7      3649.37        55.50      5596.94 o
   6   -8    7       765.63        91.39       353.56 o
   7   -8    7       304.50       102.62       324.11 o
   8   -8    7       384.94        74.13       158.81 o
  -6   -7    7      4856.70       158.51      6023.80 o
  -5   -7    7       224.10        76.04       269.05 o
  -4   -7    7       838.10        99.80       309.86 o
  -3   -7    7        47.20       372.88       130.00 o
  -2   -7    7     10221.21        57.91      9334.72 o
  -1   -7    7      2297.28        52.71      1972.03 o
   0   -7    7     14096.81        89.87     13183.51 o
   1   -7    7     34014.42        56.85     30705.44 o
   2   -7    7       685.39        33.18       718.48 o
   3   -7    7       623.50        40.45       806.83 o
   4   -7    7      1687.57        46.10      1866.87 o
   5   -7    7      2556.31        47.89      1552.89 o
   6   -7    7      4744.45        56.85      7364.14 o
   7   -7    7      1407.00        96.04      1936.66 o
   8   -7    7       104.86       131.56        40.97 o
  -6   -6    7      1122.25        37.70      1600.54 o
  -5   -6    7      4704.59        48.86      6148.64 o
  -4   -6    7     29498.06        48.16     34162.61 o
  -3   -6    7     63766.35        66.91     54400.67 o
  -2   -6    7       131.79        86.68       121.04 o
  -1   -6    7      5935.16        66.59      8030.88 o
   0   -6    7     32945.88        34.34     27498.96 o
   1   -6    7      1324.23        43.43       547.75 o
   2   -6    7     17702.30        78.15     13414.18 o
   3   -6    7      2958.27        49.98      2153.69 o
   4   -6    7       370.18        37.82       121.04 o
   5   -6    7      4497.04        53.88      5838.94 o
   6   -6    7       159.01       199.66        10.24 o
   7   -6    7       237.16       135.96        16.01 o
   8   -6    7       636.05       225.00       718.48 o
  -8   -5    7       405.22       144.48       510.93 o
  -7   -5    7       446.48        93.70       718.48 o
  -6   -5    7      1706.52        68.39      2324.03 o
  -5   -5    7      9714.07        64.00     11028.74 o
  -4   -5    7      8517.44        40.83      7852.62 o
  -3   -5    7       149.08       124.10       466.72 o
  -2   -5    7     11955.24        34.22     12638.04 o
  -1   -5    7        86.12       173.45        21.17 o
   0   -5    7     20868.69        87.42     20800.69 o
   1   -5    7     44495.68        42.77     36416.98 o
   2   -5    7      2634.77        33.41      2642.86 o
   3   -5    7      7113.24        55.80      7781.88 o
   4   -5    7       103.43        40.07       449.59 o
   5   -5    7      2342.56        56.10      2767.70 o
   6   -5    7     13949.97       311.52     17908.51 o
   7   -5    7       266.67       133.17       112.40 o
   8   -5    7       139.24       133.40       484.16 o
  -8   -4    7       386.91        76.39       219.11 o
  -7   -4    7       146.41       183.06       139.29 o
  -6   -4    7       259.53        52.42       520.02 o
  -5   -4    7      3571.26        60.84      3746.71 o
  -4   -4    7      6525.41        38.56      7058.39 o
  -3   -4    7     25207.91        41.99     23785.70 o
  -2   -4    7     24866.14        79.21     40093.62 o
  -1   -4    7      2766.76        96.24      2960.36 o
   0   -4    7    100844.35        61.78     88357.78 o
   1   -4    7      2870.82        47.20       529.18 o
   2   -4    7       176.62        30.14       116.68 o
   3   -4    7      1560.25       246.80      5389.39 o
   4   -4    7       541.03        94.87      1102.61 o
   5   -4    7     43072.85        67.90     43779.47 o
   6   -4    7      5959.84        77.97      6306.50 o
   7   -4    7      1144.47        75.52       936.68 o
   8   -4    7       828.86        96.24       605.37 o
  -9   -3    7       722.00       120.56       707.80 o
  -8   -3    7       296.53       135.49        40.97 o
  -7   -3    7        39.44       866.12       338.67 o
  -6   -3    7        54.76       118.81        49.02 o
  -5   -3    7     14273.08        65.29     19550.66 o
  -4   -3    7      5730.49        45.56      4097.39 o
  -3   -3    7     61310.71        44.49     61624.12 o
  -2   -3    7    108155.48        61.62    107489.26 o
  -1   -3    7    390362.54      1271.64    432584.33 o
   0   -3    7    183517.99      2130.75    149355.56 o
   1   -3    7       -29.27       168.74         7.84 o
   2   -3    7     30712.56        51.98     30635.38 o
   3   -3    7       185.78       266.02        10.24 o
   4   -3    7     16007.31        78.32     17588.72 o
   5   -3    7       136.42       314.71       231.12 o
   6   -3    7       292.07       159.26       158.81 o
   7   -3    7       720.92       215.80       806.83 o
   8   -3    7      2336.76        70.06      2043.73 o
  -9   -2    7       362.52       189.06        29.17 o
  -8   -2    7       234.09       316.13       676.23 o
  -7   -2    7       -37.95      1342.49       207.43 o
  -6   -2    7     50724.05        90.44     50372.43 o
  -5   -2    7      8578.46        52.56     11797.96 o
  -4   -2    7      1959.83        49.28      4652.82 o
  -3   -2    7     27231.60        33.18     35205.69 o
  -2   -2    7      3196.77        44.36      7024.82 o
  -1   -2    7    673072.57      1759.80    567201.18 o
   0   -2    7     24485.99        72.08     26643.27 o
   1   -2    7      9894.28        54.32      8726.52 o
   2   -2    7      1589.62        73.79       900.31 o
   3   -2    7      9139.36       103.02     10003.39 o
   4   -2    7       666.67        95.26      1296.44 o
   5   -2    7      2612.23        57.00      2982.17 o
   6   -2    7       197.12       172.40       324.11 o
   7   -2    7       577.92       132.94        67.26 o
   8   -2    7      2169.70       126.79      2247.52 o
 -10   -1    7       349.32       158.76        96.07 o
  -9   -1    7      1407.75       108.58      1537.16 o
  -8   -1    7      2875.10       105.27      2581.51 o
  -7   -1    7     87237.53       204.78     79212.80 o
  -6   -1    7     90150.06        70.73    127349.39 o
  -5   -1    7      5483.40        31.47      6693.51 o
  -4   -1    7       108.16        65.77       416.30 o
  -3   -1    7     64383.99        60.22     59458.59 o
  -2   -1    7      8774.07        60.22     10043.44 o
  -1   -1    7       246.80       149.08       158.81 o
   0   -1    7       482.24         9.55       282.34 o
   1   -1    7     91566.76        64.96    106703.71 o
   2   -1    7    148109.52        49.98    128350.73 o
   3   -1    7       257.28       259.85        96.07 o
   4   -1    7      -121.66       432.64        51.86 o
   5   -1    7      3419.91        68.06      3411.72 o
   6   -1    7       266.02       204.78       169.06 o
   7   -1    7       571.21       114.70       510.93 o
 -10    0    7       348.57       177.16       144.05 o
  -9    0    7       566.92       279.22       289.10 o
  -8    0    7     18457.94       113.64     16032.99 o
  -7    0    7    271983.11       639.58    271533.00 o
  -6    0    7     22269.59        59.14     21675.18 o
  -5    0    7        40.70        44.36       338.67 o
  -4    0    7       133.40        39.44        57.78 o
  -3    0    7     85030.56        72.93     75870.87 o
  -2    0    7      2409.83        47.33      2684.15 o
  -1    0    7     10576.07        89.30     17219.27 o
   0    0    7     20420.41       109.41      8952.19 o
   1    0    7       789.61        99.00       458.12 o
   2    0    7    259661.58       189.06    230286.06 o
   3    0    7     44918.56        55.80     40254.00 o
   4    0    7    109402.18       340.77     97501.87 o
   5    0    7       143.76      1769.04        49.02 o
   6    0    7       185.78       180.63        11.56 o
   7    0    7      1881.82        57.76      1490.46 o
 -10    1    7       275.23       290.70       231.12 o
  -9    1    7      2689.46       102.82      2441.19 o
  -8    1    7       537.78       341.14       144.05 o
  -7    1    7     36240.74        58.68     20858.43 o
  -6    1    7      4241.92        64.96      3365.14 o
  -5    1    7      1064.06        26.52      1936.66 o
  -4    1    7     24539.22        47.61     20685.45 o
  -3    1    7     14940.17        58.83     15831.00 o
  -2    1    7     15512.70        76.91     22507.63 o
  -1    1    7     27615.79       130.87     37338.89 o
   0    1    7        22.56       205.06      1815.38 o
   1    1    7      6650.40        35.88      7852.62 o
   2    1    7     84239.26       286.29     82282.12 o
   3    1    7    159081.32       103.02    131378.27 o
   4    1    7      4371.85        67.73      3204.65 o
   5    1    7       667.19        90.06       697.20 o
   6    1    7       773.95       115.13        23.05 o
   7    1    7       371.72       123.43        40.97 o
 -10    2    7       925.38       144.96      1076.20 o
  -9    2    7       261.79       264.39       408.18 o
  -8    2    7       254.72       488.41       196.07 o
  -7    2    7      4083.21       108.16      3004.06 o
  -6    2    7     10459.15        73.62     10326.06 o
  -5    2    7    121034.41        57.15    120866.71 o
  -4    2    7     85784.55       160.28     88001.38 o
  -3    2    7     40144.13        43.30     35582.02 o
  -2    2    7     62180.41       186.32     67622.91 o
  -1    2    7    113440.98        68.56    107227.09 o
   0    2    7      3744.22        57.76      7364.14 o
   1    2    7     10903.54        32.95     11581.68 o
   2    2    7     32389.20       107.12     31127.51 o
   3    2    7      9341.22        79.92     12369.63 o
   4    2    7      1013.79        78.68       655.58 o
   5    2    7       330.88       148.11         0.36 o
   6    2    7       358.34       136.66        67.26 o
 -10    3    7       788.49       173.45       309.86 o
  -9    3    7      5611.51        76.39      5507.51 o
  -8    3    7      1720.59        80.82      1369.46 o
  -7    3    7       225.60       265.04       100.03 o
  -6    3    7     11193.64        72.08     10612.60 o
  -5    3    7     21676.67        22.85     19775.06 o
  -4    3    7     45941.64        45.16     49567.55 o
  -3    3    7    504185.20        19.01    420046.32 o
  -2    3    7      9291.03       104.65     10819.67 o
  -1    3    7      6417.61        60.53      7467.49 o
   0    3    7      6102.73        25.91      7125.77 o
   1    3    7       146.89       108.37        84.67 o
   2    3    7       165.64       197.40       615.25 o
   3    3    7       163.84       204.49       121.04 o
   4    3    7      7213.10       160.02      7571.57 o
   5    3    7      1168.96        79.74      1340.01 o
   6    3    7      4407.63       121.00      3771.24 o
 -10    4    7       963.48       119.25      1537.16 o
  -9    4    7     14037.51        58.68     12148.16 o
  -8    4    7      9366.37        83.17      8801.42 o
  -7    4    7      1758.12        83.72      1568.69 o
  -6    4    7     33628.22        47.33     31056.96 o
  -5    4    7        32.60       335.26        23.05 o
  -4    4    7     11193.64        35.40     18069.48 o
  -3    4    7     72808.23       190.16     67518.92 o
  -2    4    7       554.60        70.56       338.67 o
  -1    4    7     91905.99        58.98     75540.63 o
   0    4    7      4722.44        34.22      6148.64 o
   1    4    7       868.48        52.13      1384.31 o
   2    4    7      1812.20       119.03      2704.92 o
   3    4    7      1306.10        63.68      1156.39 o
   4    4    7       745.84        66.26       529.18 o
   5    4    7       464.40        97.02       338.67 o
 -10    5    7      1883.56        92.16      1936.66 o
  -9    5    7      2527.07        91.20      2362.76 o
  -8    5    7       204.20       228.92       986.29 o
  -7    5    7      3987.92        56.70      3920.09 o
  -6    5    7       312.58       275.56         7.84 o
  -5    5    7      6152.83        41.73      8689.18 o
  -4    5    7     18490.56       116.42     21793.14 o
  -3    5    7     56335.02        77.62     66586.56 o
  -2    5    7     96174.41       104.45     95760.81 o
  -1    5    7      1884.43        43.16      2622.33 o
   0    5    7      2468.10        82.26      3970.35 o
   1    5    7        96.63        79.39        46.26 o
   2    5    7       230.13       173.98        77.47 o
   3    5    7       529.46        78.85       818.24 o
   4    5    7      1551.57        49.56      1490.46 o
   5    5    7      4208.12       138.06      3920.09 o
 -10    6    7      3109.18       106.30      3771.24 o
  -9    6    7        84.46       435.56        64.02 o
  -8    6    7     25300.08       106.50     24783.16 o
  -7    6    7      5430.22        62.73      2266.53 o
  -6    6    7      9430.35        61.62      9528.99 o
  -5    6    7       257.60       125.44        23.05 o
  -4    6    7     14674.90       108.58     14356.90 o
  -3    6    7      6400.00        70.22      7923.68 o
  -2    6    7      3212.62        49.84      3529.56 o
  -1    6    7     19807.75        40.45     22447.65 o
   0    6    7     18626.79        90.82     19887.74 o
   1    6    7     63046.19       480.92     68667.27 o
   2    6    7       544.29        71.06       475.40 o
   3    6    7       563.59        69.06       557.15 o
   4    6    7      1173.06        50.27       676.23 o
 -10    7    7        85.19       365.19       269.05 o
  -9    7    7      1448.56        91.01      1972.03 o
  -8    7    7      1202.01       114.70      1211.45 o
  -7    7    7      4596.84        45.83      2663.46 o
  -6    7    7     41099.45       105.27     37648.76 o
  -5    7    7      2370.72        53.44      2116.72 o
  -4    7    7     20349.02        42.90     19494.77 o
  -3    7    7     30541.06        74.65     27965.32 o
  -2    7    7      5649.03        65.61      7398.51 o
  -1    7    7       614.05        78.68      1211.45 o
   0    7    7     18972.31        47.75     18995.28 o
   1    7    7       781.76        57.76       665.87 o
   2    7    7       324.00        57.76       104.08 o
   3    7    7       251.54        64.00        81.03 o
 -10    8    7       247.12       254.08        84.67 o
  -9    8    7       605.65       153.26       529.18 o
  -8    8    7      9494.55        62.88      8726.52 o
  -7    8    7     60826.36       190.16     53379.09 o
  -6    8    7       645.16       214.92       361.12 o
  -5    8    7    217305.15       420.25    185134.77 o
  -4    8    7     85936.92       223.20     81938.20 o
  -3    8    7     10338.82       105.88      9764.75 o
  -2    8    7        35.52       521.67         9.00 o
  -1    8    7       231.04        84.09         1.96 o
   0    8    7       225.30        32.95       408.18 o
   1    8    7       641.10        61.15       655.58 o
  -9    9    7      1301.04        85.56      1731.15 o
  -8    9    7        84.64       565.01         5.76 o
  -7    9    7        -0.72     45518.22        36.01 o
  -6    9    7     25879.16        43.96     27831.67 o
  -5    9    7       173.45       195.72        38.45 o
  -4    9    7       944.33        41.99      1936.66 o
  -3    9    7      2402.96        59.60      2209.75 o
  -2    9    7       167.70        66.26       605.37 o
  -1    9    7       889.83        40.58       986.29 o
   0    9    7       167.70        35.40       424.50 o
  -9   10    7       155.50       242.42        70.58 o
  -8   10    7      2241.08        52.85      1616.59 o
  -7   10    7       368.64       266.34       645.38 o
  -6   10    7       748.57        61.00      1681.57 o
  -5   10    7       641.10        46.92       384.29 o
  -4   10    7       260.82        65.45         4.84 o
  -3   10    7      1360.87        40.58      1747.83 o
  -2   10    7       242.11        64.80       158.81 o
  -1   10    7      2796.29       114.49      1731.15 o
  -8   11    7      1691.68        49.00      1665.20 o
  -7   11    7       108.16       401.60       104.08 o
  -5   11    7       766.18        70.73       557.15 o
  -4   11    7       557.90        41.86        96.07 o
  -3   11    7      3831.61       185.50      5214.61 o
  -2   11    7      1887.03        54.61      3697.89 o
  -5   12    7       805.99       466.56      2172.30 o
  -4   12    7        61.62        72.25        46.26 o
   1  -13    8       487.97        51.12       520.02 o
   2  -13    8      3777.33       133.63      4331.11 o
   3  -13    8      1829.27        69.56      2581.51 o
  -1  -12    8       430.98        30.80       751.01 o
   0  -12    8       488.85        96.24       458.12 o
   1  -12    8      1278.06        91.20      1475.06 o
   2  -12    8        77.97       230.43       275.65 o
   3  -12    8       882.09        40.07      1369.46 o
   4  -12    8        67.40        69.39        40.97 o
  -3  -11    8      3398.89       128.60      4817.99 o
  -2  -11    8      4718.32       160.28      5272.55 o
  -1  -11    8      2062.07        75.34      1616.59 o
   0  -11    8        16.24      1047.17        67.26 o
   1  -11    8       907.82        59.14      1369.46 o
   2  -11    8       933.30        47.20      1296.44 o
   3  -11    8       877.94        66.42       458.12 o
   4  -11    8      6887.34        62.09      6660.82 o
  -4  -10    8       630.51        90.44       852.93 o
  -3  -10    8      3206.96        82.99      3625.27 o
  -2  -10    8      4749.97       149.33      4490.52 o
  -1  -10    8      2073.89        83.17      3388.39 o
   0  -10    8      3625.24        89.49      4762.61 o
   1  -10    8       259.21       153.26       275.65 o
   2  -10    8        85.93       275.56        96.07 o
   3  -10    8      8977.56       129.96      7959.34 o
   4  -10    8       845.65        43.82       936.68 o
   5  -10    8      4139.64       320.41      3945.18 o
   6  -10    8      5719.90       139.71      5389.39 o
  -5   -9    8       291.73        45.43         4.84 o
  -4   -9    8       236.24        81.72         5.76 o
  -3   -9    8      4024.63        72.93      4929.71 o
  -2   -9    8       668.74       100.20       400.14 o
  -1   -9    8     19209.96       122.10     18393.59 o
   0   -9    8     50701.53       114.70     43612.22 o
   1   -9    8     86500.69       145.93     74226.91 o
   2   -9    8      8517.44       102.41     14309.01 o
   3   -9    8       421.89        61.62       432.79 o
   4   -9    8       186.05        82.45        19.37 o
   5   -9    8      2088.49        48.72      2581.51 o
   6   -9    8       132.02        92.35         0.00 o
   7   -9    8       761.21        58.98       338.67 o
  -5   -8    8       289.68        87.42       773.10 o
  -4   -8    8      2758.35       106.50      3092.41 o
  -3   -8    8       232.26        92.16         9.00 o
  -2   -8    8      2364.88        64.80      1600.54 o
  -1   -8    8      3489.26        59.75      3845.30 o
   0   -8    8    273549.92       124.10    219660.38 o
   1   -8    8      8035.33        75.17      9066.11 o
   2   -8    8     49492.90        43.82     48416.40 o
   3   -8    8       406.83        43.16       309.86 o
   4   -8    8      1837.84        43.82      1747.83 o
   5   -8    8      1125.60        51.70      1225.42 o
   6   -8    8      4325.69        57.30      4625.57 o
   7   -8    8       208.22        91.20       169.06 o
  -5   -7    8      1284.51        43.56      1325.41 o
  -4   -7    8      6182.68       186.60      8726.52 o
  -3   -7    8       872.02        33.06      1296.44 o
  -2   -7    8      5492.29       104.86      3722.26 o
  -1   -7    8      2303.04        48.16      3365.14 o
   0   -7    8      8060.45        29.27      6148.64 o
   1   -7    8     56639.24        52.71     51183.78 o
   2   -7    8       599.27        47.06       655.58 o
   3   -7    8       149.82        64.16       256.09 o
   4   -7    8       190.99       108.37       566.63 o
   5   -7    8      1914.06       132.25      3529.56 o
   6   -7    8      6948.89       159.01      7227.45 o
   7   -7    8       367.49        95.84       121.04 o
  -6   -6    8     11455.42        49.28     12503.48 o
  -5   -6    8     10609.00       130.87     15232.72 o
  -4   -6    8     36967.75       110.04     38037.89 o
  -3   -6    8      1951.87        51.41      2304.78 o
  -2   -6    8     47624.33        71.57     43695.80 o
  -1   -6    8        92.54       263.41       207.43 o
   0   -6    8      2936.56        33.99      6086.06 o
   1   -6    8      1335.90        38.69      1665.20 o
   2   -6    8     23158.75        41.60     18720.58 o
   3   -6    8      2189.30        69.22      2895.42 o
   4   -6    8      3666.30       200.51      6891.33 o
   5   -6    8      8330.21        49.14     10123.79 o
   6   -6    8       979.06        81.36       864.65 o
   7   -6    8       574.56        95.84      1459.73 o
  -8   -5    8       526.70       138.30       100.03 o
  -7   -5    8       121.66       141.85        77.47 o
  -6   -5    8       301.02       138.53       665.87 o
  -5   -5    8     10770.29        57.15     13229.48 o
  -4   -5    8      5380.22        55.20      6148.64 o
  -3   -5    8     42205.59        53.44     41467.01 o
  -2   -5    8       337.82        76.91         3.24 o
  -1   -5    8       469.16        60.53       466.72 o
   0   -5    8        68.39       405.62       269.05 o
   1   -5    8        51.41       167.18       185.02 o
   2   -5    8        23.04       365.96       100.03 o
   3   -5    8      1206.17       103.02      1815.38 o
   4   -5    8     39872.10        46.92     49835.12 o
   5   -5    8     11421.20        72.25     10778.09 o
   6   -5    8      2332.89        61.00      4463.75 o
   7   -5    8       262.44       119.68         0.64 o
  -8   -4    8       403.21       158.51       190.50 o
  -7   -4    8      1512.43        77.09      1632.71 o
  -6   -4    8       217.27       164.10       116.68 o
  -5   -4    8     19991.13        58.37     19831.36 o
  -4   -4    8     79698.94        60.53     76422.85 o
  -3   -4    8      9034.50        78.68     10903.05 o
  -2   -4    8       827.71        51.27        81.03 o
  -1   -4    8     36179.84        35.88     42450.38 o
   0   -4    8     35100.02        27.67     24469.25 o
   1   -4    8       799.76        26.21       655.58 o
   2   -4    8       902.40        37.33       493.01 o
   3   -4    8      4346.76        49.28      4410.45 o
   4   -4    8      4018.29        51.84      2684.15 o
   5   -4    8      1540.56        70.39      1340.01 o
   6   -4    8       158.51       191.55        17.65 o
   7   -4    8       345.59        93.12       289.10 o
  -9   -3    8       290.36       196.56         0.36 o
  -8   -3    8      3209.22        78.32      2520.89 o
  -7   -3    8       401.20       160.53       316.95 o
  -6   -3    8      3639.71        51.84      5448.29 o
  -5   -3    8       191.55        76.21        81.03 o
  -4   -3    8      8836.00        73.27     10653.85 o
  -3   -3    8      8511.91        63.04      8356.79 o
  -2   -3    8    260355.06        68.72    208006.48 o
  -1   -3    8    129542.41        97.61    129499.92 o
   0   -3    8       339.66       181.71       576.20 o
   1   -3    8      1943.93        45.29      4762.61 o
   2   -3    8      3606.00       196.56      2601.88 o
   3   -3    8      1634.58        57.76      2304.78 o
   4   -3    8       362.90       153.76        81.03 o
   5   -3    8       194.88       240.56         4.00 o
   6   -3    8      1135.02       118.59      1901.60 o
   7   -3    8       365.19       143.52       169.06 o
  -9   -2    8       263.74       297.22       163.90 o
  -8   -2    8      4770.66        80.28      5507.51 o
  -7   -2    8      6182.68        64.16      5869.55 o
  -6   -2    8      1126.27        68.23      1429.32 o
  -5   -2    8     12188.16        62.57     14404.88 o
  -4   -2    8      2933.31        43.56      3295.88 o
  -3   -2    8     14857.17        30.47     14309.01 o
  -2   -2    8      2102.22        55.06      4817.99 o
  -1   -2    8      5638.51        67.73     10736.60 o
   0   -2    8     64054.55        45.43     62421.19 o
   1   -2    8      3845.24        19.89      5330.81 o
   2   -2    8      3157.32        59.60      4517.37 o
   3   -2    8        37.09      1143.12       243.44 o
   4   -2    8       109.41       399.60         0.16 o
   5   -2    8      5152.37        60.53      5656.96 o
   6   -2    8      1282.36        98.01      1211.45 o
   7   -2    8      2252.45       111.94      1954.30 o
  -9   -1    8      2258.15        84.46      4097.39 o
  -8   -1    8     23100.96        98.60     20341.65 o
  -7   -1    8     67917.57       168.22     55998.53 o
  -6   -1    8     57130.56        58.83     51819.32 o
  -5   -1    8     13137.74        71.40     14791.57 o
  -4   -1    8       961.62        69.06      1665.20 o
  -3   -1    8     11134.47       112.15     15331.63 o
  -2   -1    8      2937.64        46.24      4020.92 o
  -1   -1    8      1535.86        40.32      2061.86 o
   0   -1    8     12669.75        67.24     17748.25 o
   1   -1    8      1670.36        63.52      2982.17 o
   2   -1    8      6146.56        46.24      6891.33 o
   3   -1    8       779.53        79.03       338.67 o
   4   -1    8      3905.00        97.81      3895.08 o
   5   -1    8      3550.97        66.42      3411.72 o
   6   -1    8      1810.50       129.50      1989.83 o
   7   -1    8       417.38        96.63       163.90 o
 -10    0    8       655.87       195.16         4.84 o
  -9    0    8     13271.04        88.92     13046.06 o
  -8    0    8     18449.79        97.81      1731.15 o
  -7    0    8     37434.51       138.77     37726.42 o
  -6    0    8     14493.75        55.35     15580.32 o
  -5    0    8     10211.10        62.88     13507.02 o
  -4    0    8      7999.51        34.57      1849.63 o
  -3    0    8      2175.29        44.89      2043.73 o
  -2    0    8     36385.56        63.04     39296.55 o
  -1    0    8     81430.33       103.43     96008.57 o
   0    0    8      5970.65        42.90       309.86 o
   1    0    8     60929.99        72.59     66483.37 o
   2    0    8    312928.36       171.35    271741.51 o
   3    0    8      1907.07        86.30       936.68 o
   4    0    8      9166.15       159.26      7959.34 o
   5    0    8      1356.45        94.09       707.80 o
   6    0    8       538.70       122.99       275.65 o
 -10    1    8       244.61       164.87       112.40 o
  -9    1    8       643.64       225.90       645.38 o
  -8    1    8     17181.97       125.44     13183.51 o
  -7    1    8      2917.08        71.23      3697.89 o
  -6    1    8      1950.99        67.73       841.29 o
  -5    1    8      2338.69        46.79      3388.39 o
  -4    1    8       535.46       234.40       316.95 o
  -3    1    8       -88.74       609.60       269.05 o
  -2    1    8      2156.67        54.17      2960.36 o
  -1    1    8     27625.76        49.28     25608.68 o
   0    1    8     11627.31        39.56     11452.88 o
   1    1    8    140280.21       133.63    133562.41 o
   2    1    8     35156.25       177.96     38507.49 o
   3    1    8    110862.36       332.33     93912.78 o
   4    1    8      1564.20        89.30      1552.89 o
   5    1    8       110.25       225.30        40.97 o
   6    1    8       544.29       113.00       605.37 o
 -10    2    8      2024.10       130.42      2228.60 o
  -9    2    8       967.21       169.78      1129.34 o
  -8    2    8       335.62       268.63       361.12 o
  -7    2    8      3318.91        73.44      2460.99 o
  -6    2    8       782.88       133.63       912.35 o
  -5    2    8      3203.56        73.44      3771.24 o
  -4    2    8     53689.52        39.06     47627.38 o
  -3    2    8     17082.49        31.02     20398.75 o
  -2    2    8     79738.46       221.71    106573.07 o
  -1    2    8     41693.56       267.98     49300.70 o
   0    2    8        91.39        46.51       484.16 o
   1    2    8       382.59        43.16       237.24 o
   2    2    8      8815.33        45.29     10819.67 o
   3    2    8       718.24       104.45       718.48 o
   4    2    8      6773.29       107.33      8283.81 o
   5    2    8      4170.58        92.74      4071.82 o
   6    2    8      1463.06       107.95      1698.02 o
 -10    3    8       169.26       408.85       179.62 o
  -9    3    8       806.56       175.83       275.65 o
  -8    3    8      2010.63        69.56      2541.02 o
  -7    3    8     15274.49        71.23     15630.30 o
  -6    3    8       523.95       240.25       762.02 o
  -5    3    8      7761.61        47.89      8651.93 o
  -4    3    8     13326.39        66.91     19216.47 o
  -3    3    8    130812.42       805.99    129788.01 o
  -2    3    8      4567.06       139.48      4437.06 o
  -1    3    8     33708.96        71.57     38586.03 o
   0    3    8        41.34       140.90        38.45 o
   1    3    8         6.97      7030.82        84.67 o
   2    3    8      2677.03        55.80      2873.93 o
   3    3    8       205.92       181.98       353.56 o
   4    3    8       127.92       157.75         0.36 o
   5    3    8       310.82       123.65       207.43 o
 -10    4    8      1631.35       106.71      1954.30 o
  -9    4    8      3203.56        89.30      3272.95 o
  -8    4    8      4550.85        63.04      5477.86 o
  -7    4    8       968.45        78.32      1024.35 o
  -6    4    8      3724.66        60.84      3250.10 o
  -5    4    8      4275.85        53.88      4873.69 o
  -4    4    8      2351.28       101.40       249.72 o
  -3    4    8       463.97       190.72      1866.87 o
  -2    4    8     92909.14       102.21     92325.72 o
  -1    4    8      1491.50        63.68      1764.60 o
   0    4    8      1800.30       151.29       655.58 o
   1    4    8      1130.98        63.20      1698.02 o
   2    4    8      5009.81        84.64      7641.35 o
   3    4    8       534.53       107.54       130.00 o
   4    4    8       209.09       128.37        17.65 o
   5    4    8       585.16        72.42       484.16 o
 -10    5    8      1183.36       234.70      1954.30 o
  -9    5    8        56.25       737.67       249.72 o
  -8    5    8       344.47       151.04       231.12 o
  -7    5    8      5059.48        63.36      5931.01 o
  -6    5    8       211.70       219.63       289.10 o
  -5    5    8      4689.51        45.56      5717.30 o
  -4    5    8        28.94      1897.47       108.20 o
  -3    5    8     46035.99        96.43     46758.28 o
  -2    5    8     27083.28       220.23     23971.16 o
  -1    5    8       463.97       135.96       179.62 o
   0    5    8      9952.06        62.25     13091.80 o
   1    5    8       331.60       122.99        29.17 o
   2    5    8      1134.34        62.88      1490.46 o
   3    5    8      1303.93       210.83      1600.54 o
   4    5    8       241.80        94.87         1.00 o
 -10    6    8      2156.67        74.65      4200.46 o
  -9    6    8       416.98       166.41       225.08 o
  -8    6    8      1509.32        92.16      2601.88 o
  -7    6    8      3851.44        57.61      3870.15 o
  -6    6    8      5042.42        52.71      4071.82 o
  -5    6    8       251.86       155.00       376.49 o
  -4    6    8     35513.40        63.36     32772.10 o
  -3    6    8        83.17       300.68       121.04 o
  -2    6    8     67470.06       170.30     71313.16 o
  -1    6    8     60762.25       170.82     66483.37 o
   0    6    8       215.50        65.12        17.65 o
   1    6    8      1609.61        59.91      2561.23 o
   2    6    8       693.80        80.46       100.03 o
   3    6    8       176.09        75.69       501.93 o
 -10    7    8       437.23       116.21      1037.19 o
  -9    7    8      1347.62       100.00      1211.45 o
  -8    7    8      2368.77        78.32      1459.73 o
  -7    7    8      3958.93        75.69      4901.66 o
  -6    7    8     28351.82        67.57     27432.65 o
  -5    7    8     11223.28        55.80     10043.44 o
  -4    7    8     36320.74       195.16     35960.34 o
  -3    7    8      6570.72       243.05      7364.14 o
  -2    7    8     10666.76        56.40     11667.95 o
  -1    7    8      1232.71        53.29      1102.61 o
   0    7    8      5733.52       213.45      7125.77 o
   1    7    8      1151.24        58.68      1211.45 o
   2    7    8       313.64        61.62       729.25 o
  -9    8    8      1913.19        80.28      2043.73 o
  -8    8    8       887.44       105.47       645.38 o
  -7    8    8    114771.89        77.97     99132.63 o
  -6    8    8     10693.63        51.12     11885.03 o
  -5    8    8     17119.11        84.64     17377.13 o
  -4    8    8     19449.09       397.60     20170.83 o
  -3    8    8       231.04       212.58       576.20 o
  -2    8    8      1542.13        36.48      2581.51 o
  -1    8    8       194.88        48.02         3.24 o
   0    8    8      1085.04        48.02      1011.58 o
  -9    9    8       214.92       350.81        60.86 o
  -8    9    8      2186.50       173.98      2209.75 o
  -7    9    8      6029.52        57.76      6338.31 o
  -6    9    8     20090.23        76.91     25225.99 o
  -5    9    8        24.90      1185.42        25.01 o
  -4    9    8      6438.46        62.57      7959.34 o
  -3    9    8       651.27        44.62       773.10 o
  -2    9    8      1753.10        76.04      2343.35 o
  -8   10    8       192.65       194.88         0.16 o
  -7   10    8       779.53       107.33       213.23 o
  -6   10    8      6267.89        57.30      5448.29 o
  -5   10    8      2684.28       122.99      2788.78 o
  -4   10    8       360.62       108.16        77.47 o
  -3   10    8      2609.17        31.36      4020.92 o
  -2   10    8      1364.56        43.96      1568.69 o
  -5   11    8      1637.82        29.27      1781.44 o
  -4   11    8       205.64        55.65        88.39 o
  -3   11    8      6804.60        38.56      9219.12 o
   0  -12    9       132.71       408.85       729.25 o
   1  -12    9       406.83        72.42       262.53 o
   2  -12    9       199.09        79.39       116.68 o
   3  -12    9       504.00        76.56        60.86 o
  -2  -11    9       520.30        48.72       773.10 o
  -1  -11    9       110.25       188.79         4.84 o
   0  -11    9       120.12       137.12       408.18 o
   1  -11    9       270.27        69.56         2.56 o
   2  -11    9        14.75       700.66         5.76 o
   3  -11    9      1011.24        81.72      1552.89 o
  -4  -10    9       436.81        65.12       324.11 o
  -3  -10    9       424.77       102.82       346.08 o
  -2  -10    9       271.92        69.56       400.14 o
  -1  -10    9       138.77       131.10        10.24 o
   0  -10    9      1513.21       318.62        46.26 o
   1  -10    9      8407.06       253.76      8138.80 o
   2  -10    9       610.09        61.15       585.84 o
   3  -10    9       394.02        27.88       686.67 o
   5  -10    9       970.95        48.44      1354.70 o
   6  -10    9      2312.65       101.81      1282.07 o
  -5   -9    9       115.35        44.62       201.71 o
  -4   -9    9        67.40       169.52        12.96 o
  -3   -9    9      4085.77        71.91      5156.99 o
  -2   -9    9       308.35       118.16        70.58 o
  -1   -9    9     79309.82       104.86     71099.65 o
   0   -9    9     48514.47      1366.78     39933.57 o
   1   -9    9      9649.13       219.04     11711.21 o
   2   -9    9       437.65        41.47       762.02 o
   3   -9    9       184.42        60.53        57.78 o
   4   -9    9       252.49        63.20        88.39 o
   5   -9    9       174.24        79.74         4.00 o
   6   -9    9       523.49        60.68       718.48 o
  -5   -8    9       -36.24       345.59        51.86 o
  -4   -8    9       217.27        41.22        36.01 o
  -3   -8    9       359.10        81.18       520.02 o
  -2   -8    9        91.78       499.97       585.84 o
  -1   -8    9       579.85       105.27       269.05 o
   0   -8    9    139397.69       294.81    114282.72 o
   1   -8    9      1298.16        45.56      1239.46 o
   2   -8    9      2472.08        55.50      2852.53 o
   3   -8    9      1032.98        39.94       707.80 o
   4   -8    9       184.69        98.01       289.10 o
   5   -8    9      3380.26        67.57      4357.48 o
   6   -8    9       460.96        86.12       466.72 o
  -5   -7    9       297.91        88.74       484.16 o
  -4   -7    9       270.93        38.81       729.25 o
  -3   -7    9     10483.71       217.27     11754.54 o
  -2   -7    9        47.47       313.64        36.01 o
  -1   -7    9     15650.01        72.76     15480.61 o
   0   -7    9      2782.56        45.16      4123.04 o
   1   -7    9       499.52        81.72       773.10 o
   2   -7    9      1754.77        49.28      3649.40 o
   3   -7    9      3362.84        66.42      5214.61 o
   4   -7    9       337.46       129.73         7.84 o
   5   -7    9       599.27       335.99      1102.61 o
   6   -7    9       730.08        89.11       961.33 o
   7   -7    9       402.40       109.62       104.08 o
  -5   -6    9      5703.27        45.97      6434.22 o
  -4   -6    9      3037.11        55.06      3505.83 o
  -3   -6    9     22665.30        85.19     17908.51 o
  -2   -6    9      2206.18       124.99      2663.46 o
  -1   -6    9       705.96        72.08      1239.46 o
   0   -6    9      9795.06        24.40      9568.08 o
   1   -6    9      2802.64        47.75      3505.83 o
   2   -6    9       853.22        33.99       615.25 o
   3   -6    9     25625.61        80.46     26512.82 o
   4   -6    9       149.82       261.15        81.03 o
   5   -6    9       638.57       116.42      1444.49 o
   6   -6    9       408.85       118.81       605.37 o
   7   -6    9       256.96        83.17       416.30 o
  -7   -5    9      4525.25        54.76      4463.75 o
  -6   -5    9       564.06        96.24       112.40 o
  -5   -5    9       214.04        95.06       179.62 o
  -4   -5    9       541.96        71.06       615.25 o
  -3   -5    9      1260.96        46.51       841.29 o
  -2   -5    9       867.89        52.27       400.14 o
  -1   -5    9     12144.04       101.61     12773.33 o
   0   -5    9     13066.78        65.61     11155.14 o
   1   -5    9      4588.71        41.09      2704.92 o
   2   -5    9       457.10        34.22      1253.58 o
   3   -5    9      9694.37       111.51     11754.54 o
   4   -5    9     16543.10       207.36     18502.27 o
   5   -5    9      3644.54        60.84      3114.70 o
   6   -5    9       252.49       113.00        88.39 o
   7   -5    9       493.28        76.39       269.05 o
  -8   -4    9       387.30       107.12       697.20 o
  -7   -4    9       307.65       113.42        25.01 o
  -6   -4    9        38.69       753.50        38.45 o
  -5   -4    9     32220.25        90.63     35582.02 o
  -4   -4    9      3260.41        45.43      3004.06 o
  -3   -4    9      5102.24        58.83      5961.86 o
  -2   -4    9      9316.11       160.53     13553.55 o
  -1   -4    9      1110.22       101.40         3.24 o
   0   -4    9     36119.00       138.53     21970.68 o
   1   -4    9     27099.74        33.76     26382.70 o
   2   -4    9       247.43       192.10       475.40 o
   3   -4    9      4658.06        54.61      7159.59 o
   4   -4    9       106.92       365.19       484.16 o
   5   -4    9       693.80        73.79       595.56 o
   6   -4    9      2917.08        56.55      2684.15 o
   7   -4    9      2127.05        68.72      1901.60 o
  -8   -3    9       213.74       174.24        25.01 o
  -7   -3    9       412.50       136.89       441.15 o
  -6   -3    9       136.66       333.06       130.00 o
  -5   -3    9       601.72        38.19       876.46 o
  -4   -3    9    202032.27       103.63    170792.11 o
  -3   -3    9    104626.37        83.54     99889.84 o
  -2   -3    9     73321.81       112.36     69087.25 o
  -1   -3    9      2683.24        50.27      3505.83 o
   0   -3    9     46328.26       306.25     44959.23 o
   1   -3    9     20998.91        60.68     25416.97 o
   2   -3    9       216.68       217.27       196.07 o
   3   -3    9      1408.50        82.26      2382.25 o
   4   -3    9       708.09       111.51       547.75 o
   5   -3    9       201.92       306.60       262.53 o
   6   -3    9       179.83       226.50       190.50 o
  -9   -2    9      1281.64       115.99      1310.88 o
  -8   -2    9      6671.62        78.68      6957.92 o
  -7   -2    9        82.26       774.51        54.78 o
  -6   -2    9     17326.46        86.86     20114.05 o
  -5   -2    9       787.36        58.37       912.35 o
  -4   -2    9       307.65       102.41       806.83 o
  -3   -2    9     23031.10        71.91     28773.91 o
  -2   -2    9       -87.42       693.80       346.08 o
  -1   -2    9      7812.79        47.33      7995.07 o
   0   -2    9       598.29        50.84       231.12 o
   1   -2    9     16767.66        82.81     16957.79 o
   2   -2    9     10753.69        50.55     10530.33 o
   3   -2    9     32259.75       118.59     29387.92 o
   4   -2    9      2451.24        58.06      2642.86 o
   5   -2    9      1740.56        77.62      1267.79 o
   6   -2    9       112.57       223.50       243.44 o
  -9   -1    9     12174.92        99.40     12503.48 o
  -8   -1    9     14932.84       255.36     13928.72 o
  -7   -1    9      4029.71        76.04      4148.77 o
  -6   -1    9      3270.70        63.52      3204.65 o
  -5   -1    9     20589.38        53.00     21090.19 o
  -4   -1    9      5247.55        81.54      5128.30 o
  -3   -1    9      7951.29        50.27     10489.31 o
  -2   -1    9       927.20        67.90      3435.12 o
  -1   -1    9     16555.97        44.22     18995.28 o
   0   -1    9      6493.14        60.06      3795.85 o
   1   -1    9     47023.92        94.67     48416.40 o
   2   -1    9      1575.30        69.06      1475.06 o
   3   -1    9      2824.92        75.52      3182.04 o
   4   -1    9       473.50       110.25       484.16 o
   5   -1    9      1310.44        78.15      1444.49 o
   6   -1    9      1261.67        73.62       773.10 o
  -9    0    9     37508.07        70.56     29319.37 o
  -8    0    9       197.68       372.10       806.83 o
  -7    0    9      1183.36       101.40       900.31 o
  -6    0    9      4556.25        63.52      5808.41 o
  -5    0    9      1632.97        84.27      2746.69 o
  -4    0    9        25.40      1311.16        40.97 o
  -3    0    9      1453.13       328.33      1225.42 o
  -2    0    9      8495.31        85.56     10778.09 o
  -1    0    9       597.31       209.67       547.75 o
   0    0    9     25584.00        74.65     27565.34 o
   1    0    9     35762.59        61.15     25035.72 o
   2    0    9     99969.79       190.99     92690.76 o
   3    0    9       307.30       262.76       190.50 o
   4    0    9       365.96       163.07       121.04 o
   5    0    9      4521.22       342.99      2895.42 o
   6    0    9       651.78        96.63       331.35 o
 -10    1    9      3996.77        97.02      3649.40 o
  -9    1    9      2546.21        91.01      3970.35 o
  -8    1    9      1158.04        98.80      2421.46 o
  -7    1    9      2138.14        81.36      2788.78 o
  -6    1    9      2390.23        73.79      2080.06 o
  -5    1    9     10732.96        76.39     11495.73 o
  -4    1    9       541.96       103.63      1584.58 o
  -3    1    9     12029.70        86.86     11624.78 o
  -2    1    9      3972.78        86.30      4097.39 o
  -1    1    9      4718.32       106.30      3553.36 o
   0    1    9     70469.01        94.48     69192.44 o
   1    1    9    279206.56       144.48    222293.28 o
   2    1    9     16926.01       114.06     18339.37 o
   3    1    9       153.51       339.30       237.24 o
   4    1    9      1139.06       148.11        64.02 o
   5    1    9       316.48       179.29       219.11 o
 -10    2    9       306.60       197.96         0.04 o
  -9    2    9       255.04       358.72       449.59 o
  -8    2    9      1113.56        86.12       676.23 o
  -7    2    9      9498.45        55.65     10083.58 o
  -6    2    9     16501.97        67.73     15134.13 o
  -5    2    9       221.41       277.56       190.50 o
  -4    2    9     16837.66       146.41     15931.84 o
  -3    2    9      8768.45        85.93      9725.26 o
  -2    2    9     88179.30       113.64     88120.10 o
  -1    2    9     10824.32        88.92      9066.11 o
   0    2    9     43655.92       242.11     41711.77 o
   1    2    9       604.67       109.83       986.29 o
   2    2    9       544.29       146.65       936.68 o
   3    2    9      5139.46       126.11      4625.57 o
   4    2    9       521.67       116.64       510.93 o
   5    2    9      1292.40        67.90      1253.58 o
 -10    3    9      3132.64       120.56      3365.14 o
  -9    3    9       489.29       237.47        27.05 o
  -8    3    9       114.49       418.20        81.03 o
  -7    3    9      2508.01        75.00      2788.78 o
  -6    3    9     46405.78        54.17     39375.90 o
  -5    3    9     74501.70        62.73     72600.96 o
  -4    3    9       739.30        63.52       900.31 o
  -3    3    9       608.12       107.74        16.01 o
  -2    3    9     14376.01       311.52     11972.42 o
  -1    3    9    102739.48       217.56    101795.49 o
   0    3    9      2466.12        55.06      2684.15 o
   1    3    9       866.71       113.64      1089.37 o
   2    3    9      1735.56        82.63      1325.41 o
   3    3    9       732.24        88.55       818.24 o
   4    3    9      1102.24        69.39       501.93 o
 -10    4    9       275.89       201.07       441.15 o
  -9    4    9       379.86       221.71       501.93 o
  -8    4    9       119.68       560.27       134.61 o
  -7    4    9       224.10       250.59        51.86 o
  -6    4    9      5238.86        59.91      6211.54 o
  -5    4    9      4379.79        67.08      4790.26 o
  -4    4    9     18964.04        33.18      2190.98 o
  -3    4    9     87882.60       194.60     85526.74 o
  -2    4    9     19560.82       227.71     18720.58 o
  -1    4    9      2596.92        84.27      1714.54 o
   0    4    9     35456.89       158.51     33281.04 o
   1    4    9      9337.36       109.62      9451.04 o
   2    4    9      2216.53        58.98      1296.44 o
   3    4    9      2640.93        58.37      2788.78 o
   4    4    9      1796.91        57.76      1490.46 o
 -10    5    9       476.55       162.31        21.17 o
  -9    5    9       167.18       293.78        84.67 o
  -8    5    9       192.65       289.00         9.00 o
  -7    5    9       613.06       126.79       243.44 o
  -6    5    9       777.29       133.40       665.87 o
  -5    5    9       543.36       132.25      1115.94 o
  -4    5    9      7305.12        80.10      7227.45 o
  -3    5    9      1265.22        68.89      1399.23 o
  -2    5    9    106889.76       199.66    105400.87 o
  -1    5    9      4747.21        42.38      4762.61 o
   0    5    9      2601.00        55.35      3625.27 o
   1    5    9       248.69       150.55       134.61 o
   2    5    9       195.72       105.88       125.48 o
   3    5    9       557.90        61.62       225.08 o
 -10    6    9       608.12       150.55      1063.12 o
  -9    6    9       603.19        94.28       449.59 o
  -8    6    9       159.01       243.98       400.14 o
  -7    6    9      8785.31        46.51      9607.26 o
  -6    6    9      1098.92       107.12       912.35 o
  -5    6    9       181.98       227.71        21.17 o
  -4    6    9       209.09       161.54       153.81 o
  -3    6    9     18681.42       264.39     18775.36 o
  -2    6    9     11694.26       298.60     13553.55 o
  -1    6    9     56325.53       200.22     54961.98 o
   0    6    9       372.10        80.64       510.93 o
   1    6    9      1221.50        78.32      1282.07 o
   2    6    9         4.71      5565.16        21.17 o
  -9    7    9      2812.18        84.46      2704.92 o
  -8    7    9     17061.58        63.36     17908.51 o
  -7    7    9      3267.27        68.39      4148.77 o
  -6    7    9      1281.64        67.08      1399.23 o
  -5    7    9      9160.40        53.44      9883.71 o
  -4    7    9       122.10       239.32        43.57 o
  -3    7    9      4873.44       125.22      5128.30 o
  -2    7    9       489.74        71.91       829.72 o
  -1    7    9       316.13       413.31       795.51 o
   0    7    9      2758.35       185.50      2746.69 o
   1    7    9       151.54        71.91        19.37 o
   2    7    9       311.88        74.48       100.03 o
  -9    8    9      8012.04        66.42      8356.79 o
  -8    8    9       877.34       188.24       466.72 o
  -7    8    9     72210.44       106.30     67311.17 o
  -6    8    9      9212.16        66.10     10204.46 o
  -5    8    9       243.98       134.56       121.04 o
  -4    8    9        22.75      1252.45        40.97 o
  -3    8    9       150.31       134.79       116.68 o
  -2    8    9      1136.36        75.86      2098.35 o
  -1    8    9       777.85        61.78       900.31 o
   0    8    9       703.84        58.52       295.94 o
  -8    9    9     14488.94       197.12     13787.43 o
  -7    9    9     24420.31        66.75     23724.04 o
  -6    9    9       249.96       139.95       130.00 o
  -5    9    9      1721.42        60.37      2725.76 o
  -4    9    9       369.02       142.32       484.16 o
  -3    9    9       623.00        57.15       605.37 o
  -7   10    9       883.28        79.39      1537.16 o
  -6   10    9       780.64       175.03       501.93 o
  -5   10    9       751.31       490.62      1475.06 o
  -4   10    9      1228.50        98.21      2873.93 o
  -3   10    9       498.63        28.84       829.72 o
  -1  -11   10      1989.16        53.00      1584.58 o
   0  -11   10      1533.51        92.54      1665.20 o
   1  -11   10      1895.73       125.66      2960.36 o
   2  -11   10      3235.33       170.82      2873.93 o
  -3  -10   10       351.94        79.74       282.34 o
  -2  -10   10       229.83       117.29       190.50 o
  -1  -10   10      2327.10       157.50      1919.09 o
   0  -10   10      9152.75       592.92      2767.70 o
   1  -10   10      2961.54       163.84      3673.60 o
   2  -10   10       223.20        65.77       148.89 o
  -4   -9   10        27.46       298.94       237.24 o
  -3   -9   10      2465.12        72.25      2663.46 o
  -2   -9   10      1330.79        81.00      2441.19 o
  -1   -9   10     30029.42       172.40     37493.66 o
   0   -9   10     10052.07       129.96      8577.67 o
   1   -9   10       283.92        36.72       557.15 o
   2   -9   10       394.42        28.09       169.06 o
   3   -9   10       630.51        73.10      1936.66 o
   4   -9   10       586.61        58.06       762.02 o
   5   -9   10       908.42        54.91      1129.34 o
  -4   -8   10        97.02        72.93        57.78 o
  -3   -8   10       262.44        74.82       376.49 o
  -2   -8   10     90192.10        45.97     87527.30 o
  -1   -8   10      5958.30        44.76      4490.52 o
   0   -8   10     33591.56       151.04     36723.00 o
   1   -8   10       608.61        46.10      1354.70 o
   2   -8   10       223.80        59.75       231.12 o
   3   -8   10       329.06        72.08        23.05 o
   4   -8   10       472.19        72.08       302.86 o
   5   -8   10       161.29       110.04       153.81 o
   6   -8   10       195.16        81.18       262.53 o
  -5   -7   10       495.06        89.68       986.29 o
  -4   -7   10      7004.02       181.71      7571.57 o
  -3   -7   10       123.43        94.09         9.00 o
  -2   -7   10      2991.00        64.96      3137.06 o
  -1   -7   10     19304.32        63.68     20570.53 o
   0   -7   10      8559.95        90.25      8952.19 o
   1   -7   10      7432.16        54.61      8393.40 o
   2   -7   10      4533.33       129.73      5507.51 o
   3   -7   10       657.92        96.24       740.09 o
   4   -7   10      1934.24       102.01      2172.30 o
   5   -7   10      1748.91        55.95      2247.52 o
   6   -7   10      1211.74       113.42      1747.83 o
  -5   -6   10       254.72        97.81       441.15 o
  -4   -6   10       736.04        46.51       625.21 o
  -3   -6   10     15976.96        49.84     16543.57 o
  -2   -6   10     13548.96        47.75     14070.73 o
  -1   -6   10      1047.82        58.52       936.68 o
   0   -6   10       303.11        38.32       888.34 o
   1   -6   10      4103.68        54.02      4790.26 o
   2   -6   10      8875.52       117.72      8876.65 o
   3   -6   10      6049.73        53.44      8138.80 o
   4   -6   10       169.52       162.05       185.02 o
   5   -6   10       228.31       151.29        38.45 o
   6   -6   10       526.70       110.46       520.02 o
  -7   -5   10      1526.46        55.20      2421.46 o
  -6   -5   10       243.36       128.37       368.76 o
  -5   -5   10      7682.52        41.34      7227.45 o
  -4   -5   10      1988.27        58.98      2480.88 o
  -3   -5   10      3005.23        56.40      2809.95 o
  -2   -5   10     29811.48        70.06     25608.68 o
  -1   -5   10      2758.35        55.50      2581.51 o
   0   -5   10      3992.98        68.23      1972.03 o
   1   -5   10       367.87        25.40      1325.41 o
   2   -5   10      1764.00        67.24      3722.26 o
   3   -5   10      5097.96        55.50      6117.31 o
   4   -5   10       406.02       113.00         4.84 o
   5   -5   10       885.66        92.74       605.37 o
   6   -5   10       526.70       140.66       900.31 o
  -8   -4   10       139.48       148.60       169.06 o
  -7   -4   10       150.80       164.87         0.64 o
  -6   -4   10      1338.83        77.44      1490.46 o
  -5   -4   10       650.25        31.70      1537.16 o
  -4   -4   10     47241.02       119.46     44114.95 o
  -3   -4   10     25577.60        74.82     23600.96 o
  -2   -4   10      1975.80        67.08      1384.31 o
  -1   -4   10      3573.65       273.90      3920.09 o
   0   -4   10     18760.78       183.06     24657.35 o
   1   -4   10      6898.96        97.02      7398.51 o
   2   -4   10     13752.25        97.22     13367.89 o
   3   -4   10     11616.53       171.35     11155.14 o
   4   -4   10       353.06       128.37         0.16 o
   5   -4   10      1171.69        79.74      1296.44 o
   6   -4   10       176.09       167.70       458.12 o
  -8   -3   10       593.41       127.24       510.93 o
  -7   -3   10       476.11       126.56       729.25 o
  -6   -3   10       489.74       136.89       986.29 o
  -5   -3   10       622.50        55.95       557.15 o
  -4   -3   10     71872.25        75.17     61524.85 o
  -3   -3   10      4918.22        58.68      5389.39 o
  -2   -3   10       872.02        55.50      1211.45 o
  -1   -3   10      5107.96        47.89      6660.82 o
   0   -3   10      1419.03        93.32       538.42 o
   1   -3   10      1476.10        62.73      1102.61 o
   2   -3   10      4470.26        65.45      5156.99 o
   3   -3   10      1967.81        71.57      1183.76 o
   4   -3   10      1188.18       160.28      1849.63 o
   5   -3   10        83.72       261.47        29.17 o
   6   -3   10       969.08        93.12       368.76 o
  -9   -2   10        95.65       465.70        19.37 o
  -8   -2   10       619.51       181.98       384.29 o
  -7   -2   10       657.92       131.79       762.02 o
  -6   -2   10       564.06        86.30      1183.76 o
  -5   -2   10      2051.18        42.90      2725.76 o
  -4   -2   10      5296.93        49.84      7058.39 o
  -3   -2   10       376.36        44.62       493.01 o
  -2   -2   10     70055.50       137.59     67935.38 o
  -1   -2   10      4600.91        69.22      5687.09 o
   0   -2   10      2716.49        77.62      5567.05 o
   1   -2   10       438.06       153.26       361.12 o
   2   -2   10     60245.70       153.76     49389.57 o
   3   -2   10      2342.56        79.92      1849.63 o
   4   -2   10      2359.04        64.16      2460.99 o
   5   -2   10      4933.66        74.13      3870.15 o
   6   -2   10      4401.00       137.59      3795.85 o
  -9   -1   10      6768.35       160.02      7852.62 o
  -8   -1   10       805.42       177.16      1050.12 o
  -7   -1   10        74.82       520.30       144.05 o
  -6   -1   10      1520.22        83.91      1901.60 o
  -5   -1   10      4641.70        54.32      7159.59 o
  -4   -1   10      1015.06        75.00      1024.35 o
  -3   -1   10      7456.32       189.06      5931.01 o
  -2   -1   10      6665.09        94.09      7676.36 o
  -1   -1   10      1977.58        69.22      3182.04 o
   0   -1   10      2294.41        56.40      3365.14 o
   1   -1   10       852.06       121.22       986.29 o
   2   -1   10      3021.70        61.31      2642.86 o
   3   -1   10       601.23       184.14       282.34 o
   4   -1   10       484.44       163.07       144.05 o
   5   -1   10       942.49        84.46      1296.44 o
  -9    0   10     19008.14       108.58     18285.24 o
  -8    0   10         8.41      5631.00        11.56 o
  -7    0   10        41.86       898.80         7.84 o
  -6    0   10       206.78       204.78      1063.12 o
  -5    0   10     16962.46        72.76     17908.51 o
  -4    0   10      2809.00        70.56      3365.14 o
  -3    0   10      4178.33        55.06      5071.16 o
  -2    0   10       316.84        38.81       547.75 o
  -1    0   10     17381.79       117.29     19718.84 o
   0    0   10    717019.43       175.83    626842.94 o
   1    0   10      5592.05        64.48      5747.59 o
   2    0   10     15121.62       193.49     15331.63 o
   3    0   10      1532.72        83.17       829.72 o
   4    0   10       411.28       169.26       432.79 o
   5    0   10       465.26       117.29       174.30 o
  -9    1   10      3846.48       106.92      3945.18 o
  -8    1   10       568.35       139.48       392.17 o
  -7    1   10       -15.68      3252.42        25.01 o
  -6    1   10      1140.41       124.55      2007.72 o
  -5    1   10      2064.79        66.91      1050.12 o
  -4    1   10       355.32       234.40       134.61 o
  -3    1   10       382.20       158.76       484.16 o
  -2    1   10      3478.64        76.91      2098.35 o
  -1    1   10     90132.05        96.83     80910.77 o
   0    1   10    142106.38       124.10    131958.95 o
   1    1   10      1360.87       149.82      1282.07 o
   2    1   10       144.24       496.84        25.01 o
   3    1   10       198.53       499.97         0.16 o
   4    1   10      1055.60       365.19      1225.42 o
   5    1   10       308.70       121.66       408.18 o
  -9    2   10      2224.07        97.61      1600.54 o
  -8    2   10      2599.98        88.92      2080.06 o
  -7    2   10       415.34       210.83       174.30 o
  -6    2   10     32905.96       104.45     35205.69 o
  -5    2   10        -4.75      9517.95        27.05 o
  -4    2   10      4598.20        63.20      5042.71 o
  -3    2   10      2413.76        70.56      3092.41 o
  -2    2   10       174.24       687.49        70.58 o
  -1    2   10     68953.51       170.82     70886.46 o
   0    2   10      1295.28       204.20       108.20 o
   1    2   10       190.72       262.12        84.67 o
   2    2   10       653.31        79.03      1296.44 o
   3    2   10       335.62       197.12       185.02 o
   4    2   10      1002.36        68.89       501.93 o
 -10    3   10      1593.61       148.35      1239.46 o
  -9    3   10       295.15       265.36       243.44 o
  -8    3   10       437.23       207.36         2.56 o
  -7    3   10     19625.21        97.81     20000.74 o
  -6    3   10     41241.49       125.22     44705.11 o
  -5    3   10     20110.08        92.16     20170.83 o
  -4    3   10        85.38       520.30        31.37 o
  -3    3   10        87.24       650.76       130.00 o
  -2    3   10      8945.38        83.91      8726.52 o
  -1    3   10      4594.13       165.89      5128.30 o
   0    3   10       729.54        57.91       973.77 o
   1    3   10       482.24       107.74       806.83 o
   2    3   10       521.67       138.53       392.17 o
   3    3   10      1412.26        72.76      1764.60 o
   4    3   10       538.24       102.41       368.76 o
  -9    4   10       476.11       192.65       104.08 o
  -8    4   10      2687.39        72.93      2209.75 o
  -7    4   10      1431.87       102.62      2581.51 o
  -6    4   10      1193.70        91.39      1989.83 o
  -5    4   10     15939.06        74.65     16287.28 o
  -4    4   10      1561.04        98.60       225.08 o
  -3    4   10      5924.38        67.08      7024.82 o
  -2    4   10       167.70       169.52        16.01 o
  -1    4   10       375.20       125.89       416.30 o
   0    4   10       379.86       199.37       615.25 o
   1    4   10      2383.39       375.20      1989.83 o
   2    4   10       404.01       130.64       116.68 o
   3    4   10       339.30        86.86        96.07 o
  -9    5   10       124.10       255.68         6.76 o
  -8    5   10      1463.06        92.54      2025.69 o
  -7    5   10       314.00       154.26        14.44 o
  -6    5   10       542.89       100.00       529.18 o
  -5    5   10       106.92       378.30       185.02 o
  -4    5   10      3079.14        71.91      3553.36 o
  -3    5   10     12461.26       478.30     16595.06 o
  -2    5   10      1374.93        73.10      2441.19 o
  -1    5   10       977.19        81.72       864.65 o
   0    5   10       250.59       162.31         1.44 o
   1    5   10      1368.26        76.21      1282.07 o
   2    5   10       744.20        90.63       368.76 o
  -9    6   10       191.27       277.22       697.20 o
  -8    6   10       211.12       172.40       324.11 o
  -7    6   10      3793.33        72.08      3318.88 o
  -6    6   10      2658.43       100.40      1866.87 o
  -5    6   10      5085.12        64.32      3529.56 o
  -4    6   10     16090.92       345.96     17695.00 o
  -3    6   10     26276.41       313.64     29731.83 o
  -2    6   10       174.50       207.07       289.10 o
  -1    6   10      2047.56        50.98      4097.39 o
   0    6   10       153.26       151.29         1.44 o
   1    6   10      1225.70        63.20       973.77 o
  -9    7   10        11.56      2891.21        38.45 o
  -8    7   10     14754.96        65.77     13367.89 o
  -7    7   10      4371.85        85.56      4020.92 o
  -6    7   10       181.98       192.65        84.67 o
  -5    7   10        25.40      1177.86       384.29 o
  -4    7   10     10805.60        93.51      9725.26 o
  -3    7   10      1541.35        61.94      2324.03 o
  -2    7   10       240.87       173.45       338.67 o
  -1    7   10      1251.74        60.53      1584.58 o
   0    7   10       670.29        64.48       686.67 o
   1    7   10        59.44       142.32         0.00 o
  -8    8   10      1972.25        84.64      1714.54 o
  -7    8   10      7223.30       109.62      9373.42 o
  -6    8   10      1702.39        94.67      1764.60 o
  -5    8   10      1323.50        98.60      1089.37 o
  -4    8   10      1845.56        83.72      1747.83 o
  -3    8   10      1088.34       106.92      1050.12 o
  -2    8   10       368.64       118.59       376.49 o
  -1    8   10      3062.52        77.97      4148.77 o
  -7    9   10      2636.82       111.09      3388.39 o
  -6    9   10      1631.35        58.98      1954.30 o
  -5    9   10       976.56        87.05       466.72 o
  -4    9   10      1114.89       103.63       912.35 o
  -3    9   10      1040.06        55.80      1156.39 o
   0  -11   11      1374.93       107.33       818.24 o
   1  -11   11       231.65        58.06       773.10 o
  -2  -10   11       211.41       146.65       153.81 o
  -1  -10   11       792.42        93.12       762.02 o
   0  -10   11        59.44      1656.49        57.78 o
   1  -10   11       803.16        36.12       665.87 o
  -3   -9   11     16715.90       318.98     24531.87 o
  -2   -9   11     14556.42        87.24     17062.14 o
  -1   -9   11      4183.50       252.49      8503.72 o
   0   -9   11       878.53       104.04        29.17 o
   2   -9   11       329.06        75.86        11.56 o
   3   -9   11      1479.17        45.16      2209.75 o
   4   -9   11       494.62        63.36       353.56 o
  -4   -8   11      2917.08       132.48      2704.92 o
  -3   -8   11      4699.10       174.77      8430.10 o
  -2   -8   11     83111.12       201.36     80569.74 o
  -1   -8   11     21847.80        70.90     18502.27 o
   0   -8   11       758.45        40.70       795.51 o
   1   -8   11       329.42        63.68       237.24 o
   2   -8   11        93.51       152.28        84.67 o
   3   -8   11       941.88       167.44      1197.57 o
   4   -8   11       600.25        65.77       900.31 o
   5   -8   11      1616.04       253.45      2043.73 o
  -4   -7   11       222.31       292.07         4.84 o
  -3   -7   11     11442.58       242.74     14261.19 o
  -2   -7   11      3209.22        42.90      4071.82 o
  -1   -7   11       124.32       219.63       707.80 o
   0   -7   11       346.33        58.83       269.05 o
   1   -7   11       400.00        85.75       458.12 o
   2   -7   11      1943.05        52.71      1972.03 o
   3   -7   11       602.70        79.39       269.05 o
   4   -7   11      1649.98        99.60      2135.16 o
   5   -7   11       356.08       112.36       121.04 o
  -5   -6   11       508.95        92.35      1050.12 o
  -4   -6   11       842.16        69.56      1399.23 o
  -3   -6   11       584.19        52.13      1475.06 o
  -2   -6   11       258.57        53.73        51.86 o
  -1   -6   11      4736.19        49.84      5185.76 o
   0   -6   11       196.56        67.08        46.26 o
   1   -6   11      9521.86       156.25     11197.43 o
   2   -6   11       258.89       186.32       225.08 o
   3   -6   11       879.72       119.46      1681.57 o
   4   -6   11       417.79        99.80       510.93 o
   5   -6   11      1740.56       128.14      1936.66 o
  -7   -5   11       775.62        78.15       557.15 o
  -6   -5   11       856.15        74.82       665.87 o
  -5   -5   11        17.22      1186.80       190.50 o
  -4   -5   11      2078.45        60.53      2500.85 o
  -3   -5   11      7703.57        84.82      8952.19 o
  -2   -5   11      4628.08        66.42      3895.08 o
  -1   -5   11      4307.30        63.20      2982.17 o
   0   -5   11      5273.66        54.76      4625.57 o
   1   -5   11     10549.34        80.46      9528.99 o
   2   -5   11     21609.00       152.03     22869.19 o
   3   -5   11       626.50       150.31       190.50 o
   4   -5   11       222.90       143.04       316.95 o
   5   -5   11       221.12       129.96        14.44 o
  -7   -4   11       187.69       159.52       121.04 o
  -6   -4   11        37.45       602.70         0.00 o
  -5   -4   11     18127.93        47.20     21148.33 o
  -4   -4   11        73.27       420.25        25.01 o
  -3   -4   11      2000.77        64.00      2541.02 o
  -2   -4   11       263.41       219.93        73.99 o
  -1   -4   11      5110.82        88.74      7227.45 o
   0   -4   11       431.39       252.81       924.47 o
   1   -4   11      5998.50        52.71      6023.80 o
   2   -4   11      4663.52        68.89      7125.77 o
   3   -4   11       926.59        76.74       645.38 o
   4   -4   11      1503.89        80.64      1552.89 o
   5   -4   11       909.02        72.59       818.24 o
  -8   -3   11        64.64       356.45        38.45 o
  -7   -3   11       406.83       147.14       353.56 o
  -6   -3   11      9116.43        62.41     11028.74 o
  -5   -3   11       659.46       133.63       924.47 o
  -4   -3   11      1529.59        65.61      2561.23 o
  -3   -3   11      2177.16        66.75      3505.83 o
  -2   -3   11      6614.57       176.62      8066.77 o
  -1   -3   11      5539.82        76.91      7364.14 o
   0   -3   11       632.52       132.48       585.84 o
   1   -3   11     46733.79       230.13     45640.42 o
   2   -3   11       913.85        78.32      1115.94 o
   3   -3   11      1608.01        86.12      1747.83 o
   4   -3   11       155.25       209.96        77.47 o
   5   -3   11      1955.41        69.72      1552.89 o
  -8   -2   11       171.35       219.34         0.16 o
  -7   -2   11       105.47       298.25        40.97 o
  -6   -2   11       528.08        99.20       484.16 o
  -5   -2   11      4070.44        85.01      4707.55 o
  -4   -2   11     11843.97        77.62     10571.42 o
  -3   -2   11       210.54       262.44       501.93 o
  -2   -2   11      1511.65        41.47      1747.83 o
  -1   -2   11       578.88       141.13       432.79 o
   0   -2   11      3660.25       116.21      2895.42 o
   1   -2   11       -60.37       820.82        29.17 o
   2   -2   11     34860.62       144.72     25608.68 o
   3   -2   11       451.56       102.62      1037.19 o
   4   -2   11       306.25       149.57        43.57 o
   5   -2   11      1206.87       171.35      1211.45 o
  -8   -1   11       445.63       144.96       585.84 o
  -7   -1   11       804.86        86.12       841.29 o
  -6   -1   11       100.60       387.30         1.96 o
  -5   -1   11       219.63       207.65       201.71 o
  -4   -1   11       491.95       189.89       795.51 o
  -3   -1   11      4097.28        80.10      6530.85 o
  -2   -1   11       231.04       238.39       707.80 o
  -1   -1   11     56197.44        79.92     55809.35 o
   0   -1   11      5227.29       142.32      4762.61 o
   1   -1   11      2190.24        52.85      2116.72 o
   2   -1   11       671.85       161.04       665.87 o
   3   -1   11      1858.47        83.36      1369.46 o
   4   -1   11      8669.47       212.28      5931.01 o
  -9    0   11       668.22       236.54       806.83 o
  -8    0   11      2529.08        69.89      2746.69 o
  -7    0   11       -66.42       391.64        14.44 o
  -6    0   11      4112.66        67.73      3845.30 o
  -5    0   11      4455.56        63.36      5272.55 o
  -4    0   11       146.89       250.91       466.72 o
  -3    0   11     14285.03       107.54     14023.31 o
  -2    0   11     49626.47       107.33     56188.04 o
  -1    0   11    152521.49       585.64    150284.68 o
   0    0   11     89802.11       206.50     34236.60 o
   1    0   11     13425.86        79.92     14501.07 o
   2    0   11       161.80       681.73       179.62 o
   3    0   11       936.97       101.20       912.35 o
   4    0   11       139.24       138.77       134.61 o
  -9    1   11      2530.09       106.50      2382.25 o
  -8    1   11      2075.71        93.12      1815.38 o
  -7    1   11       170.04       272.58       148.89 o
  -6    1   11       164.10       341.88        81.03 o
  -5    1   11      3851.44        70.39      3159.51 o
  -4    1   11     30576.02       146.89     30565.40 o
  -3    1   11      4423.58        78.50      3820.53 o
  -2    1   11     44184.04       104.45     46412.89 o
  -1    1   11     44888.90       176.09     40495.16 o
   0    1   11     16638.42        47.20      2441.19 o
   1    1   11       119.46       399.60       121.04 o
   2    1   11       387.30       145.68        57.78 o
   3    1   11       126.11       949.87        51.86 o
   4    1   11       695.38        85.56      1115.94 o
  -9    2   11       584.67       139.71       576.20 o
  -8    2   11      5387.56        72.59      6211.54 o
  -7    2   11      5557.70        82.99      6243.12 o
  -6    2   11     20664.06       167.96     18720.58 o
  -5    2   11       255.04       204.20       324.11 o
  -4    2   11       197.40       118.81        88.39 o
  -3    2   11      1081.09        87.98      2007.72 o
  -2    2   11        59.91       952.34        81.03 o
  -1    2   11     13926.36       388.09     10448.38 o
   0    2   11      1379.38        52.56      1490.46 o
   1    2   11      2521.04        92.93      1832.46 o
   2    2   11       109.83       256.96         7.84 o
   3    2   11      3042.63       149.57      2916.99 o
  -9    3   11       194.04       255.68         0.16 o
  -8    3   11      3292.46        82.26      4680.15 o
  -7    3   11     10064.10        77.79     11070.79 o
  -6    3   11      3255.84        77.44      4071.82 o
  -5    3   11     10014.00        57.91      8914.38 o
  -4    3   11       399.20       156.25       153.81 o
  -3    3   11      1275.20        92.54      1076.20 o
  -2    3   11      1335.17        72.08      2043.73 o
  -1    3   11     19574.81       133.86     19718.84 o
   0    3   11      1108.22        77.09      2480.88 o
   1    3   11       560.27       160.53         1.44 o
   2    3   11       366.72       151.54       225.08 o
   3    3   11      2213.70        66.91      3070.20 o
  -9    4   11       316.84       193.49        57.78 o
  -8    4   11       150.06       287.64         7.84 o
  -7    4   11       215.80       278.56        23.05 o
  -6    4   11       176.89       326.16       243.44 o
  -5    4   11      1134.34        93.12      1011.58 o
  -4    4   11       300.33       629.01       876.46 o
  -3    4   11      3252.42        80.64      3048.07 o
  -2    4   11     17284.36       209.67     17429.91 o
  -1    4   11      3928.78       104.45      4490.52 o
   0    4   11      2435.42        62.73      2190.98 o
   1    4   11       311.52       138.77       201.71 o
   2    4   11      7192.74       132.71      6306.50 o
  -9    5   11      1049.11        87.98       510.93 o
  -8    5   11        61.62       474.80         0.64 o
  -7    5   11       180.36       267.65        67.26 o
  -6    5   11      5058.05        62.25      3795.85 o
  -5    5   11      2445.30        77.97      2382.25 o
  -4    5   11      8006.67       101.81      8356.79 o
  -3    5   11       884.47        72.08      1063.12 o
  -2    5   11      3066.94        73.79      4304.82 o
  -1    5   11      7906.77        72.59      8030.88 o
   0    5   11      2190.24       145.44       829.72 o
   1    5   11       534.53       139.48       163.90 o
  -8    6   11       615.54       168.74         5.76 o
  -7    6   11       414.12       181.44        21.17 o
  -6    6   11       619.01       153.02       784.27 o
  -5    6   11     19118.59        97.61     15680.35 o
  -4    6   11     14077.82       100.00     12954.83 o
  -3    6   11     17090.33       465.26     18665.88 o
  -2    6   11        51.98       620.01        43.57 o
  -1    6   11      1251.74        50.27      1354.70 o
   0    6   11       438.90       114.49       213.23 o
  -8    7   11      2378.51        76.21      1919.09 o
  -7    7   11       314.00       201.36       139.29 o
  -6    7   11     10194.94        77.26     10043.44 o
  -5    7   11       257.92       244.61        31.37 o
  -4    7   11       261.15       108.58       190.50 o
  -3    7   11       778.97       109.62       852.93 o
  -2    7   11      1518.66        75.86      1310.88 o
  -1    7   11      2101.31        59.44      2480.88 o
  -7    8   11       -69.72       340.40       384.29 o
  -6    8   11      1043.94       112.36       762.02 o
  -5    8   11       364.05       126.56       185.02 o
  -4    8   11       466.56       113.64        81.03 o
  -3    8   11       455.40       105.68       841.29 o
  -2    8   11       270.27        73.62       104.08 o
  -2   -9   12      1006.79       192.38       424.50 o
  -1   -9   12       228.61        59.14        88.39 o
   3   -9   12       155.75        71.06        12.96 o
  -3   -8   12      2870.82        82.63      4097.39 o
  -2   -8   12      2318.42        45.97      3295.88 o
  -1   -8   12       448.17        28.09       751.01 o
   0   -8   12       279.22       102.01         0.36 o
   1   -8   12       262.44       111.30        51.86 o
   2   -8   12       180.10        96.04        11.56 o
   3   -8   12       162.31       113.64       289.10 o
  -4   -7   12      3075.81       122.77      4762.61 o
  -3   -7   12      1588.02        73.96      1731.15 o
  -2   -7   12       153.26       167.70        29.17 o
  -1   -7   12       128.82       197.68        29.17 o
   0   -7   12      4121.64       156.50      4735.04 o
   1   -7   12      1485.33       141.13      1170.04 o
   2   -7   12      1091.64        60.84       841.29 o
   3   -7   12       211.70       119.46        40.97 o
   4   -7   12      2546.21       108.37      3137.06 o
  -5   -6   12       399.20        83.36       346.08 o
  -4   -6   12       987.22        71.06      1901.60 o
  -3   -6   12      2876.18       118.59      3970.35 o
  -2   -6   12       548.50        80.46      1024.35 o
  -1   -6   12      2392.19        49.28      2343.35 o
   0   -6   12      6673.26       154.26      7571.57 o
   1   -6   12      5065.17       298.60      7959.34 o
   2   -6   12       244.92       145.20         1.96 o
   3   -6   12        41.34       544.29         0.04 o
   4   -6   12       496.40        71.74       841.29 o
  -6   -5   12        96.24       187.42       269.05 o
  -5   -5   12       364.43       127.24        73.99 o
  -4   -5   12       228.61        75.52       190.50 o
  -3   -5   12       165.12       106.92        77.47 o
  -2   -5   12      3133.76       121.44      2684.15 o
  -1   -5   12        41.60      1025.28        36.01 o
   0   -5   12      6323.43       134.10      7193.48 o
   1   -5   12     15109.33       203.63     17114.44 o
   2   -5   12      1663.01        74.30      1815.38 o
   3   -5   12      7988.78       132.71      7746.62 o
   4   -5   12       740.93        69.22       795.51 o
  -7   -4   12       193.77       134.33       441.15 o
  -6   -4   12       157.25       183.87       361.12 o
  -5   -4   12      6629.22        98.21      5014.34 o
  -4   -4   12      2188.37       212.28      1731.15 o
  -3   -4   12      3963.96       156.50      4873.69 o
  -2   -4   12      8407.06       222.90      9489.98 o
  -1   -4   12       177.16       203.35         3.24 o
   0   -4   12     11006.11       157.00     10083.58 o
   1   -4   12       412.50       261.79       201.71 o
   2   -4   12      5399.31        68.39      4331.11 o
   3   -4   12       370.18       100.20       125.48 o
   4   -4   12       841.58        88.55      1282.07 o
  -7   -3   12       586.61        93.12      1384.31 o
  -6   -3   12     14070.70       137.36     16698.30 o
  -5   -3   12       183.33       246.18        57.78 o
  -4   -3   12       351.94       112.15       773.10 o
  -3   -3   12       396.01       107.95       125.48 o
  -2   -3   12       136.89       466.56       249.72 o
  -1   -3   12       779.53       187.42      1505.95 o
   0   -3   12       525.78        79.74       231.12 o
   1   -3   12      6679.79       215.80      5838.94 o
   2   -3   12      3070.27        82.81      3295.88 o
   3   -3   12       118.59       223.50        14.44 o
   4   -3   12       161.80       273.24        31.37 o
  -8   -2   12      1090.32        91.01      1681.57 o
  -7   -2   12       119.90       275.23       108.20 o
  -6   -2   12      4738.95       108.37      5330.81 o
  -5   -2   12      1290.25        90.82      2788.78 o
  -4   -2   12     18859.53       120.12     19327.55 o
  -3   -2   12      1723.91        78.68      2343.35 o
  -2   -2   12       956.66        61.94      1267.79 o
  -1   -2   12      1787.60        81.36      1884.20 o
   0   -2   12     14842.55        67.08     14213.46 o
   1   -2   12     29391.67        82.63     26512.82 o
   2   -2   12       409.66       178.76       392.17 o
   3   -2   12      2827.05        75.34      1490.46 o
   4   -2   12      1758.96       117.94      2043.73 o
  -8   -1   12      3801.96       122.32      3388.39 o
  -7   -1   12        78.85       418.61        67.26 o
  -6   -1   12      1902.70       101.40      2135.16 o
  -5   -1   12      1018.25       128.82       864.65 o
  -4   -1   12      1301.77        85.19      2343.35 o
  -3   -1   12     20229.37        91.97     17962.09 o
  -2   -1   12       295.84       161.54       139.29 o
  -1   -1   12     17736.91       220.52     14937.90 o
   0   -1   12      6502.81        44.89      6338.31 o
   1   -1   12       636.05       172.66       986.29 o
   2   -1   12      5662.56       259.85      6466.35 o
   3   -1   12       912.04       125.22       262.53 o
   4   -1   12      1024.64        83.72       361.12 o
  -8    0   12       453.69       126.34       353.56 o
  -7    0   12       191.27       187.42         0.00 o
  -6    0   12       406.43       141.85         6.76 o
  -5    0   12      4992.84        68.89      5961.86 o
  -4    0   12      3241.02        80.64      3204.65 o
  -3    0   12     43180.84       121.22     40414.69 o
  -2    0   12    130711.17        97.02    118927.33 o
  -1    0   12     28866.01       562.64     16853.75 o
   0    0   12     30133.49        31.47       225.08 o
   1    0   12     13724.12       229.22     17166.82 o
   2    0   12       196.84       177.96        38.45 o
   3    0   12      1130.30        95.06        38.45 o
  -8    1   12        93.51       499.08         0.04 o
  -7    1   12       114.49       503.10       144.05 o
  -6    1   12       413.72       201.64       686.67 o
  -5    1   12       159.26       398.00       190.50 o
  -4    1   12      2587.76        77.79      3458.61 o
  -3    1   12     12042.87       194.04     12503.48 o
  -2    1   12     29254.68       178.22     32627.41 o
  -1    1   12      1149.89       127.92       361.12 o
   0    1   12       -40.96      1356.45       302.86 o
   1    1   12      3148.33        85.56      3553.36 o
   2    1   12       590.00       142.32        88.39 o
   3    1   12      2718.58        72.42      2080.06 o
  -8    2   12      1486.10       121.22      2788.78 o
  -7    2   12       455.40       179.29       501.93 o
  -6    2   12      1133.00        89.30       697.20 o
  -5    2   12      1233.41       114.92      1267.79 o
  -4    2   12       318.98        74.65        70.58 o
  -3    2   12       723.61       121.44      1076.20 o
  -2    2   12      1342.49        77.26      2421.46 o
  -1    2   12      3092.47        72.76      3673.60 o
   0    2   12       533.61       152.28       353.56 o
   1    2   12       575.52       138.53       416.30 o
   2    2   12       422.30       115.99       529.18 o
  -8    3   12      3245.58       106.92      4200.46 o
  -7    3   12      2622.46       102.82      3649.40 o
  -6    3   12      1639.44        93.12      1282.07 o
  -5    3   12       927.20       143.04      1414.24 o
  -4    3   12      6143.42        74.48      4986.05 o
  -3    3   12       787.36        97.61       408.18 o
  -2    3   12      3233.06        71.23      3505.83 o
  -1    3   12      2230.67        64.00      2725.76 o
   0    3   12      1567.37        70.06      1490.46 o
   1    3   12      5384.62       411.28      4652.82 o
   2    3   12      1097.60        88.74       686.67 o
  -8    4   12       384.55       172.66       282.34 o
  -7    4   12      2445.30        92.54      1764.60 o
  -6    4   12       766.18       162.56       645.38 o
  -5    4   12      2645.04        81.36      2190.98 o
  -4    4   12      2901.98        75.69      3318.88 o
  -3    4   12      1095.61        74.13       900.31 o
  -2    4   12       312.94       172.13       148.89 o
  -1    4   12      1686.74       106.50       762.02 o
   0    4   12      1000.46        72.76       676.23 o
   1    4   12       235.01       224.70       158.81 o
  -8    5   12       298.25       121.22       424.50 o
  -7    5   12       217.27       147.38       179.62 o
  -6    5   12       174.77       210.54       520.02 o
  -5    5   12      1168.27        89.68      1115.94 o
  -4    5   12     25683.27       248.06     26382.70 o
  -3    5   12       210.83        94.87       196.07 o
  -2    5   12       707.03       112.57       841.29 o
  -1    5   12      1002.36        43.30       605.37 o
   0    5   12        69.56       262.44       112.40 o
  -7    6   12       374.42       190.16       818.24 o
  -6    6   12       117.07       364.81       179.62 o
  -5    6   12     15886.08        92.93     15183.38 o
  -4    6   12      9063.04       154.01      9646.51 o
  -3    6   12      2358.07       146.17      2916.99 o
  -2    6   12      4070.44       122.54      3227.33 o
  -1    6   12       437.23        80.46        36.01 o
  -6    7   12      1628.12       111.72      1444.49 o
  -5    7   12       743.65       150.31       237.24 o
  -4    7   12       812.82       100.80       864.65 o
  -3    7   12       924.16        79.21      1310.88 o
  -2   -8   13       342.99        54.76       852.93 o
   0   -8   13      1726.40        61.15       998.90 o
   1   -8   13       485.76       530.38      1505.95 o
   2   -8   13       236.54        79.74         3.24 o
  -3   -7   13       113.00        60.37       139.29 o
  -2   -7   13       314.00        83.72        21.17 o
  -1   -7   13       176.89        66.91        96.07 o
   0   -7   13       186.60       142.09         0.64 o
   1   -7   13       555.54        97.02       876.46 o
   2   -7   13       476.99       102.21        29.17 o
  -5   -6   13        89.49        24.30         1.96 o
  -4   -6   13       719.85        60.84      1399.23 o
  -3   -6   13         2.82     10475.52        21.17 o
  -2   -6   13       170.82       179.29       475.40 o
  -1   -6   13      4808.04        82.81      4707.55 o
   0   -6   13       666.16       109.62       740.09 o
   1   -6   13       396.01       129.73       605.37 o
   2   -6   13       679.12        86.12      1211.45 o
   3   -6   13       435.14       128.14         0.36 o
  -5   -5   13        75.34       982.20         0.00 o
  -4   -5   13       110.88       150.55       185.02 o
  -3   -5   13      1819.88        82.08      1781.44 o
  -2   -5   13       172.92       274.56       185.02 o
  -1   -5   13     12593.33        70.39     11324.80 o
   0   -5   13       623.00       110.46      1253.58 o
   1   -5   13       114.70       272.25       104.08 o
   2   -5   13       867.30       334.52      1901.60 o
   3   -5   13       486.64       135.02       231.12 o
  -6   -4   13      1745.57       126.34      1849.63 o
  -5   -4   13        47.61       680.17        51.86 o
  -4   -4   13       190.16       190.99       829.72 o
  -3   -4   13       257.92       169.26         4.84 o
  -2   -4   13      4656.70        91.01      4278.61 o
  -1   -4   13      6774.94        87.42      5869.55 o
   0   -4   13      2277.20       144.96      4304.82 o
   1   -4   13       217.27       172.40       237.24 o
   2   -4   13       590.98       118.81         6.76 o
   3   -4   13      8676.92       423.12      8990.09 o
  -6   -3   13     10404.00       164.10     11711.21 o
  -5   -3   13       114.70       432.22        27.05 o
  -4   -3   13       639.08       177.69       529.18 o
  -3   -3   13       238.39       166.15       773.10 o
  -2   -3   13       135.26       299.29        23.05 o
  -1   -3   13      4707.33        58.52      6211.54 o
   0   -3   13       314.35        73.79       538.42 o
   1   -3   13      8082.01       183.87      7959.34 o
   2   -3   13       731.70       127.92       645.38 o
   3   -3   13      2865.46        84.46      2852.53 o
  -7   -2   13       154.01       290.36       243.44 o
  -6   -2   13      7972.70        74.65      7364.14 o
  -5   -2   13       578.88       127.69       520.02 o
  -4   -2   13       224.70       177.96       384.29 o
  -3   -2   13      2950.66        81.54      2209.75 o
  -2   -2   13      1690.85        68.72      1600.54 o
  -1   -2   13      1988.27        72.25      1866.87 o
   0   -2   13       260.18       191.55        67.26 o
   1   -2   13      3423.42       274.23      2663.46 o
   2   -2   13      2988.81       128.37      2663.46 o
   3   -2   13     13806.25       321.84     10448.38 o
  -7   -1   13      1371.22       123.88      1115.94 o
  -6   -1   13        87.98       850.89        33.65 o
  -5   -1   13       585.16       133.17        46.26 o
  -4   -1   13      1285.94        65.45      2401.81 o
  -3   -1   13     37225.84       260.18     38901.02 o
  -2   -1   13      4061.51       127.24      4517.37 o
  -1   -1   13       267.98       191.27       302.86 o
   0   -1   13      5542.80       132.48      5961.86 o
   1   -1   13       120.78       345.59        84.67 o
   2   -1   13      2650.19        92.54      2362.76 o
  -7    0   13       674.44       133.86       900.31 o
  -6    0   13        41.09      1143.12       134.61 o
  -5    0   13       464.40       106.71       566.63 o
  -4    0   13     23507.02       342.99     23785.70 o
  -3    0   13     38514.06       381.42     38901.02 o
  -2    0   13     24329.76       335.26     22688.05 o
  -1    0   13       923.55       107.33        88.39 o
   0    0   13     25504.09       217.56     10083.58 o
   1    0   13      1966.92        90.44       852.93 o
   2    0   13       391.64       100.60       331.35 o
  -8    1   13      1177.86       125.89       493.01 o
  -7    1   13       298.25       141.85        17.65 o
  -6    1   13       900.60       105.88      1197.57 o
  -5    1   13       391.64       139.24         7.84 o
  -4    1   13     10899.36       114.06     10736.60 o
  -3    1   13       155.50       334.89       338.67 o
  -2    1   13     24967.16       124.10     22567.69 o
  -1    1   13       440.16       332.70        73.99 o
   0    1   13       342.99       149.57       501.93 o
   1    1   13       475.68       101.61       595.56 o
   2    1   13       298.94        99.20        25.01 o
  -8    2   13      8001.30        74.48      7817.21 o
  -7    2   13      1656.49       148.84       806.83 o
  -6    2   13       179.29       419.84       376.49 o
  -5    2   13       756.80       115.78       547.75 o
  -4    2   13      4827.47        95.65      4845.80 o
  -3    2   13      6965.57        97.02      7641.35 o
  -2    2   13      1537.42       110.88      1537.16 o
  -1    2   13      3816.77       126.79      2228.60 o
   0    2   13       156.00       140.19        38.45 o
   1    2   13      3528.36        64.80      2684.15 o
  -7    3   13      2060.25        91.97      2007.72 o
  -6    3   13       125.66       337.46         1.44 o
  -5    3   13      1757.29       140.90      2982.17 o
  -4    3   13      1134.34        96.63      1399.23 o
  -3    3   13       316.13        92.54       112.40 o
  -2    3   13        54.32       533.61        57.78 o
  -1    3   13       194.04       330.15         0.16 o
   0    3   13       306.60       131.56       424.50 o
  -7    4   13       280.56       210.54       125.48 o
  -6    4   13        96.83       263.74        17.65 o
  -5    4   13       974.69       118.81       936.68 o
  -4    4   13      2612.23        95.65      1989.83 o
  -3    4   13       169.52       163.58        23.05 o
  -2    4   13       319.69        74.82         7.84 o
  -1    4   13       725.76        86.30       912.35 o
  -7    5   13        90.44      1149.89        73.99 o
  -6    5   13     12016.54       257.92      9764.75 o
  -5    5   13     16998.94       356.08     13881.54 o
  -4    5   13      6269.47       170.04      6306.50 o
  -3    5   13      2946.32       129.50      2704.92 o
  -2    5   13       842.16       100.60       665.87 o
  -5    6   13       309.06       202.49       475.40 o
  -4    6   13       472.19       106.92       256.09 o
  -2   -7   14       303.46       189.06       309.86 o
  -1   -7   14      1394.28       240.25      1681.57 o
   0   -7   14      1032.34       139.00       585.84 o
  -3   -6   14       341.88       123.43       924.47 o
  -2   -6   14      3238.75       132.94      4046.33 o
  -1   -6   14      3827.90       128.37      4490.52 o
   0   -6   14       329.79       113.85       740.09 o
   1   -6   14        72.25       191.82        51.86 o
  -4   -5   14       918.70        72.59       818.24 o
  -3   -5   14       821.40       105.88      1170.04 o
  -2   -5   14      2311.69        83.91      2061.86 o
  -1   -5   14      9202.56        86.86      9104.24 o
   0   -5   14       400.40       137.59         6.76 o
   1   -5   14       270.27       151.78       169.06 o
  -5   -4   14       328.33       209.38       729.25 o
  -4   -4   14       -33.64      1457.71       289.10 o
  -3   -4   14       424.36        59.91       169.06 o
  -2   -4   14      8375.91        84.82      8651.93 o
  -1   -4   14       414.53       162.31       282.34 o
   0   -4   14       274.56       148.11       376.49 o
   1   -4   14      1550.78       140.19      1616.59 o
  -5   -3   14       276.22       146.41         0.36 o
  -4   -3   14       235.62       231.04       134.61 o
  -3   -3   14       118.81       291.73       408.18 o
  -2   -3   14      1231.31       185.78      2043.73 o
  -1   -3   14      2071.16        89.30      1296.44 o
   0   -3   14       411.68       104.24       416.30 o
   1   -3   14       841.58       100.80      1239.46 o
  -6   -2   14       133.40       270.93       441.15 o
  -5   -2   14       506.70       197.12       179.62 o
  -4   -2   14       239.63       217.86      2007.72 o
  -3   -2   14        33.41      6514.10        29.17 o
  -2   -2   14       785.68       145.93       697.20 o
  -1   -2   14        37.09      1160.76        36.01 o
   0   -2   14      2005.25        75.00      2135.16 o
   1   -2   14      4701.84       238.08      5272.55 o
  -6   -1   14        48.72       795.80        31.37 o
  -5   -1   14      9076.37       212.87     10244.91 o
  -4   -1   14      2937.64       131.10      3388.39 o
  -3   -1   14      2938.72        60.22      2460.99 o
  -2   -1   14       556.02       218.74       635.26 o
  -1   -1   14       508.50       165.38       179.62 o
   0   -1   14       308.70       139.71       174.30 o
   1   -1   14       334.52       135.26        27.05 o
  -6    0   14       547.56       109.83       795.51 o
  -5    0   14     31396.30       139.24     28300.83 o
  -4    0   14      9968.03       342.25     10366.75 o
  -3    0   14     23451.86       289.68     23233.63 o
  -2    0   14      5122.26        85.01      5156.99 o
  -1    0   14       462.68       319.34       510.93 o
   0    0   14      6967.24       256.96       324.11 o
  -6    1   14       268.96        69.56        40.97 o
  -5    1   14       467.42       222.01       595.56 o
  -4    1   14     28133.35       271.59     22627.83 o
  -3    1   14       450.71        74.30       243.44 o
  -2    1   14       187.42       333.43       116.68 o
  -1    1   14       790.17       203.06       655.58 o
   0    1   14       255.04       136.66        11.56 o
  -6    2   14      2623.49        78.50      2228.60 o
  -5    2   14      2442.34       112.57      2343.35 o
  -4    2   14      4148.65        97.22      3601.22 o
  -3    2   14       727.38       132.25       635.26 o
  -2    2   14      1884.43       102.41      1024.35 o
  -1    2   14      1108.22        58.83      1475.06 o
  -6    3   14        95.06       320.05         1.00 o
  -5    3   14       649.23       141.85       475.40 o
  -4    3   14       369.41        57.91       185.02 o
  -3    3   14      4967.43       205.06      5014.34 o
  -2    3   14      1382.35       101.40      1296.44 o
  -5    4   14      2301.12        82.63      2172.30 o
  -4    4   14       152.52       214.62        16.01 o
  -3    4   14       333.43       142.09         1.96 o
  -2   -4   15       134.10       301.37        49.02 o
  -3   -3   15       139.71       302.41       219.11 o
  -2   -3   15       176.89       249.32       139.29 o
  -1   -3   15       997.30       108.58       475.40 o
  -4   -2   15       302.76       160.28         0.04 o
  -3   -2   15       120.34       193.21        96.07 o
  -2   -2   15       107.95       238.08       139.29 o
  -1   -2   15       162.82       195.16        40.97 o
  -4   -1   15      1792.68       112.78      1648.92 o
  -3   -1   15      1024.64       100.20      1399.23 o
  -2   -1   15      2127.05        78.32      2441.19 o
  -1   -1   15       807.70       100.40       458.12 o
  -4    0   15      3676.00       105.47      4200.46 o
  -3    0   15      2499.00        87.05      2767.70 o
  -2    0   15      1848.14        83.54      1076.20 o
  -4    1   15      7182.56       125.66      8801.42 o
  -3    1   15       206.78       219.63         0.04 o
